# Supplementary material for: Kaleidoscopic Incommensurate Structures of Aluminum-Substituted Rhenium Silicides
Source: Inorg Chem. 2025 Jun 23;64(26):13163–9. doi: 10.1021/acs.inorgchem.5c01400 (PMC12239066; doi:10.1021/acs.inorgchem.5c01400)
Supplement: Supplementary file 3 [file ic5c01400_si_003.cif]

#=======================================================================
data_global
#=======================================================================

_audit_creation_method                   'Jana2006 Version : 15/01/2022'


# 1. PROCESSING SUMMARY (IUCr Office Use Only)

_journal_date_recd_electronic            ?
_journal_date_to_coeditor                ?
_journal_date_from_coeditor              ?
_journal_date_accepted                   ?
_journal_date_printers_first             ?
_journal_date_printers_final             ?
_journal_date_proofs_out                 ?
_journal_date_proofs_in                  ?
_journal_coeditor_name                   ?
_journal_coeditor_code                   ?
_journal_coeditor_notes
; ?
;
_journal_techeditor_code                 ?
_journal_paper_category                  ?
_journal_techeditor_notes
; ?
;
_journal_coden_ASTM                      ?
_journal_name_full                       'Acta Crystallographica Section C'
_journal_year                            ?
_journal_volume                          ?
_journal_issue                           ?
_journal_page_first                      ?
_journal_page_last                       ?
_journal_suppl_publ_number               ?
_journal_suppl_publ_pages                ?

#=======================================================================

# 2. SUBMISSION DETAILS

_publ_contact_author_name                ?
_publ_contact_author_address
; ?
;
_publ_contact_author_email               ?
_publ_contact_author_fax                 ?
_publ_contact_author_phone               ?

_publ_requested_journal                  'Acta Crystallographica Section C'
_publ_requested_category                 ?

_publ_contact_letter
; ?
;

#=======================================================================

# 3. TITLE AND AUTHOR LIST

_publ_section_title
; ?
;
_publ_section_title_footnote
; ?
;
loop_
 _publ_author_name
 _publ_author_footnote
 _publ_author_address
; ?      # name
;
; ?      # footnote
;
; ?      # address
;

#=======================================================================

# 4. TEXT

_publ_section_synopsis
; ?
;
_publ_section_abstract
; ?
;
_publ_section_comment
; ?
;
_publ_section_introduction
; ?
;
_publ_section_experimental
; ?
;
_publ_section_exptl_prep
; ?
;
_publ_section_exptl_refinement
; ?
;
_publ_section_exptl_solution
; ?
;
_publ_section_discussion
; ?
;
_publ_section_acknowledgements
; ?
;
_publ_section_references
;
Petricek, V., Dusek, M. & Palatinus L. (2014). Z. Kristallogr. 229(5), 345-352.

Palatinus L. & Chapuis G. (2007). J. Appl. Cryst. 40, 786-790.

# enable this reference if Diamond ver. 2 was used for visualization
#Brandenburg, K. (1999). DIAMOND. Version. 2.1c.
#Crystal Impact GbR, Bonn, Germany.

# enable this reference if Diamond ver. 3 was used for visualization
#Brandenburg, K. & Putz, H. (2005). DIAMOND Version 3.
#Crystal Impact GbR, Postfach 1251, D-53002 Bonn, Germany.

# enable this reference if SIR97 was used for solving of the structure
#Altomare, A., Burla, M. C., Camalli, M., Cascarano, G., Giacovazzo, C.,
#Guagliardi, A., Moliterni, A. G. G., Polidori, G., Spagna, R. (1997).
#SIR97. A Package for Crystal Structure Solution by Direct Methods
#and Refinement, Bari, Rome, Italy.

# use this reference if SIR2002 was used for solving of the structure
#Burla, M.C., Camalli, M., Carrozzini, B., Cascarano, G., Giacovazzo, C.,
#Polidori, G., Spagna, R.
#SIR2002: the program, J. Appl. Cryst, (2003). 36, 1103


# use this reference if SIR2011 was used for solving of the structure
#Burla, M.C., Caliandro, R., Camalli, M., Carrozzini, B., Cascarano,
#G.L., Giacovazzo, C., Mallamo. M., Mazzone, A., Polidori, G., Spagna, R.
#SIR2011: a new package for crystal structure determination and refinement,
#J.Appl.Cryst. (2012) 45, 357-361

# enable this reference if bond valences were calculated
#Brown, I. D. (1996). J. Appl. Cryst. 29, 479-480.

# enable this reference if Xshape wase used for crystal shape refinement
#Stoe & Cie (1998). X-SHAPE. Stoe & Cie, Darmstadt, Germany.


# enable this reference if Flack coefficient was refined
#Flack, H. D. (1983). Acta Cryst. A39, 876-881.
;
_publ_section_figure_captions
; ?
;
_publ_section_table_legends
; ?
;

#=======================================================================
data_I
#=======================================================================

# 5. CHEMICAL DATA

_chemical_name_systematic
; ?
;
_chemical_name_common                    ?
_chemical_formula_moiety                 ?
_chemical_formula_structural             ?
_chemical_formula_analytical             ?
_chemical_formula_iupac                  ?
_chemical_formula_sum                    'Al0 Re1 Si1.809'
_chemical_formula_weight                 237
_chemical_melting_point                  ?
_chemical_compound_source                ?
_chemical_absolute_configuration         .

#=======================================================================

# 6. CRYSTAL DATA

_symmetry_cell_setting                   monoclinic
_space_group_ssg_name                    'P21/m(\a0\g)00'

loop_
 _space_group_symop_ssg_id
 _space_group_symop_ssg_operation_algebraic
 1   x1,x2,x3,x4
 2   -x1,x2+1/2,-x3,-x4
 3   -x1,-x2,-x3,-x4
 4   x1,-x2+1/2,x3,x4

_cell_length_a                           3.1511(2)
_cell_length_b                           3.1538(3)
_cell_length_c                           7.7648(7)
_cell_angle_alpha                        90
_cell_angle_beta                         90.024(7)
_cell_angle_gamma                        90
_cell_volume                             77.166(11)

loop_
 _twin_individual_id
 _twin_individual_mass_fraction_refined
 _twin_individual_twin_matrix_11
 _twin_individual_twin_matrix_12
 _twin_individual_twin_matrix_13
 _twin_individual_twin_matrix_21
 _twin_individual_twin_matrix_22
 _twin_individual_twin_matrix_23
 _twin_individual_twin_matrix_31
 _twin_individual_twin_matrix_32
 _twin_individual_twin_matrix_33
1 0.224(5)
1 0 0
0 1 0
0 0 1
2 0.776(5)
-1 0 0
0 -1 0
-0.0003 0 1


_cell_modulation_dimension               1
loop_
 _cell_wave_vector_seq_id
 _cell_wave_vector_x
 _cell_wave_vector_y
 _cell_wave_vector_z
 1  0.191350  0.000000 -0.302100
_cell_subsystems_number                  2
loop_
 _cell_subsystem_code
 _cell_subsystem_description
 _cell_subsystem_matrix_W_1_1
 _cell_subsystem_matrix_W_1_2
 _cell_subsystem_matrix_W_1_3
 _cell_subsystem_matrix_W_1_4
 _cell_subsystem_matrix_W_2_1
 _cell_subsystem_matrix_W_2_2
 _cell_subsystem_matrix_W_2_3
 _cell_subsystem_matrix_W_2_4
 _cell_subsystem_matrix_W_3_1
 _cell_subsystem_matrix_W_3_2
 _cell_subsystem_matrix_W_3_3
 _cell_subsystem_matrix_W_3_4
 _cell_subsystem_matrix_W_4_1
 _cell_subsystem_matrix_W_4_2
 _cell_subsystem_matrix_W_4_3
 _cell_subsystem_matrix_W_4_4
  1   '1-st subsystem'
    1 0 0 0
    0 1 0 0
    0 0 1 0
    0 0 0 1
  2   '2-nd subsystem'
    1 0 0 -1
    0 1 0 0
    0 0 1 0
    0 0 0 1
_cell_formula_units_Z                    2

_cell_measurement_reflns_used            6557
_cell_measurement_theta_min              2.55
_cell_measurement_theta_max              38.46
_cell_measurement_temperature            297.8(8)
_cell_special_details
; ?
;

_exptl_crystal_density_diffrn            10.2006
_exptl_crystal_density_meas              ?
_exptl_crystal_density_method            ?
_exptl_crystal_F_000                     201

_exptl_absorpt_coefficient_mu            79.467
_exptl_crystal_description               'metallic'
_exptl_crystal_size_max                  0.05
_exptl_crystal_size_mid                  0.048
_exptl_crystal_size_min                  0.037
_exptl_crystal_size_rad                  ?
_exptl_crystal_colour                    'silver'
_exptl_absorpt_correction_type           'gaussian'
_exptl_absorpt_process_details
;
CrysAlisPro 1.171.42.53a (Rigaku Oxford Diffraction, 2022)
Numerical absorption correction based on gaussian integration over
a multifaceted crystal model
Empirical absorption correction using spherical harmonics,
implemented in SCALE3 ABSPACK scaling algorithm.
;
_exptl_absorpt_correction_T_min          0.067
_exptl_absorpt_correction_T_max          0.164
loop_
 _exptl_crystal_face_index_h
 _exptl_crystal_face_index_k
 _exptl_crystal_face_index_l
 _exptl_crystal_face_perp_dist
 ? ? ? ?

#=======================================================================

# 7. EXPERIMENTAL DATA

_exptl_special_details                   ?

_diffrn_ambient_temperature              297.8
_diffrn_source                           'micro-focus sealed X-ray tube'
_diffrn_source_power                     ?
_diffrn_source_voltage                   ?
_diffrn_source_current                   ?
_diffrn_radiation_type                   'Mo K\a'
_diffrn_radiation_source                 'X-ray tube'
_diffrn_radiation_wavelength             0.71073
_diffrn_radiation_monochromator          'mirror'
_diffrn_measurement_device               'four-circle diffractometer'
_diffrn_measurement_device_type          'XtaLAB Synergy, Dualflex, HyPix'
_diffrn_detector                         'Hybrid Pixel Array Detector'
_diffrn_detector_area_resol_mean         10.0000
_diffrn_measurement_method               '\w scans'
_diffrn_measurement_specimen_support     ?

_diffrn_reflns_number                    19143
_diffrn_reflns_theta_min                 2.62
_diffrn_reflns_theta_max                 38.16
_diffrn_reflns_theta_full                17.03
_diffrn_measured_fraction_theta_max      0.59
_diffrn_measured_fraction_theta_full     0.72
_diffrn_reflns_av_R_equivalents          0.0369
_diffrn_reflns_av_unetI/netI             0.0155
_diffrn_reflns_limit_h_min               -5
_diffrn_reflns_limit_h_max               5
_diffrn_reflns_limit_k_min               -5
_diffrn_reflns_limit_k_max               5
_diffrn_reflns_limit_l_min               -13
_diffrn_reflns_limit_l_max               13
_diffrn_reflns_limit_index_m_1_min       -2
_diffrn_reflns_limit_index_m_1_max       2
_diffrn_reflns_reduction_process         ?

_diffrn_standards_number                 ?
_diffrn_standards_interval_count         ?
_diffrn_standards_interval_time          ?
_diffrn_standards_decay_%                ?
loop_
_diffrn_standard_refln_index_h
_diffrn_standard_refln_index_k
_diffrn_standard_refln_index_l
  ? ? ?

_diffrn_radiation_probe                  X-ray

#=======================================================================

# 8. REFINEMENT DATA

_refine_special_details
; ?
;

_reflns_number_total                     2335
_reflns_number_gt                        1803
_reflns_threshold_expression             'I>3\s(I)'

_refine_ls_structure_factor_coef         F
_refine_ls_R_factor_gt                   0.0373
_refine_ls_wR_factor_gt                  0.0624
_refine_ls_R_factor_all                  0.0446
_refine_ls_wR_factor_ref                 0.0640
_refine_ls_goodness_of_fit_ref           2.85
_refine_ls_goodness_of_fit_gt            3.18
_refine_ls_restrained_S_gt               ?
_refine_ls_restrained_S_all              ?
_refine_ls_number_reflns                 2335
_refine_ls_number_parameters             93
_refine_ls_number_restraints             0
_refine_ls_number_constraints            0
_refine_ls_weighting_scheme              sigma
_refine_ls_weighting_details             'w=1/(\s^2^(F)+0.0001F^2^)'
_refine_ls_hydrogen_treatment            ?
_refine_ls_shift/su_max                  0.0146
_refine_ls_shift/su_mean                 0.0035
_refine_diff_density_max                 7.40
_refine_diff_density_min                 -5.02
_refine_ls_extinction_method
 'B-C type 1 Gaussian isotropic (Becker & Coppens, 1974)'
_refine_ls_extinction_coef               -27(6)
_refine_ls_extinction_expression         ?
_refine_ls_abs_structure_details         ?
_refine_ls_abs_structure_Flack           ?
_refine_ls_abs_structure_Rogers          ?

loop_
 _atom_type_symbol
 _atom_type_scat_dispersion_real
 _atom_type_scat_dispersion_imag
 _atom_type_scat_source
 Al   0.0645  0.0514
 'International Tables Vol C tables 4.2.6.8 and 6.1.1.1'
 Re -14.7241 38.8326
 'International Tables Vol C tables 4.2.6.8 and 6.1.1.1'
 Si  -0.0164  2.2652
 'International Tables Vol C tables 4.2.6.8 and 6.1.1.1'

_computing_data_collection
 'CrysAlisPro 1.171.42.53a (Rigaku OD, 2022)'
_computing_cell_refinement
 'CrysAlisPro 1.171.42.53a (Rigaku OD, 2022)'
_computing_data_reduction
 'CrysAlisPro 1.171.42.53a (Rigaku OD, 2022)'
_computing_structure_solution            ?
_computing_structure_refinement          ?
_computing_molecular_graphics            ?
_computing_publication_material          ?

loop_
 _restr_distance_atom_site_label_1
 _restr_distance_site_symmetry_1
 _restr_distance_atom_site_label_2
 _restr_distance_site_symmetry_2
 _restr_distance_target
 _restr_distance_target_weight_param
 ? ? ? ? ? ?

loop_
 _restr_angle_atom_site_label_1
 _restr_angle_site_symmetry_1
 _restr_angle_atom_site_label_2
 _restr_angle_site_symmetry_2
 _restr_angle_atom_site_label_3
 _restr_angle_site_symmetry_3
 _restr_angle_target
 _restr_angle_target_weight_param
 ? ? ? ? ? ? ? ?

loop_
 _restr_torsion_atom_site_label_1
 _restr_torsion_site_symmetry_1
 _restr_torsion_atom_site_label_2
 _restr_torsion_site_symmetry_2
 _restr_torsion_atom_site_label_3
 _restr_torsion_site_symmetry_3
 _restr_torsion_atom_site_label_4
 _restr_torsion_site_symmetry_4
 _restr_torsion_angle_target
 _restr_torsion_weight_param
 ? ? ? ? ? ? ? ? ? ?

loop_
 _restr_equal_distance_atom_site_label_1
 _restr_equal_distance_site_symmetry_1
 _restr_equal_distance_atom_site_label_2
 _restr_equal_distance_site_symmetry_2
 _restr_equal_distance_class_class_id
 _restr_equal_distance_class_target_weight_param
 ? ? ? ? ? ?

loop_
 _restr_equal_angle_atom_site_label_1
 _restr_equal_angle_site_symmetry_1
 _restr_equal_angle_atom_site_label_2
 _restr_equal_angle_site_symmetry_2
 _restr_equal_angle_atom_site_label_3
 _restr_equal_angle_site_symmetry_3
 _restr_equal_angle_class_class_id
 _restr_equal_angle_class_target_weight_param
 ? ? ? ? ? ? ? ?

loop_
 _restr_equal_torsion_atom_site_label_1
 _restr_equal_torsion_site_symmetry_1
 _restr_equal_torsion_atom_site_label_2
 _restr_equal_torsion_site_symmetry_2
 _restr_equal_torsion_atom_site_label_3
 _restr_equal_torsion_site_symmetry_3
 _restr_equal_torsion_atom_site_label_4
 _restr_equal_torsion_site_symmetry_4
 _restr_equal_torsion_class_class_id
 _restr_equal_torsion_class_target_weight_param
 ? ? ? ? ? ? ? ? ? ?


#=======================================================================

# 9. ATOMIC COORDINATES AND DISPLACEMENT PARAMETERS

loop_
 _atom_site_label
 _atom_site_type_symbol
 _atom_site_fract_x
 _atom_site_fract_y
 _atom_site_fract_z
 _atom_site_adp_type
 _atom_site_U_iso_or_equiv
 _atom_site_site_symmetry_multiplicity
 _atom_site_occupancy
 _atom_site_calc_flag
 _atom_site_refinement_flags
 _atom_site_disorder_assembly
 _atom_site_disorder_group
 _atom_site_subsystem_code
  Re1 Re 0.74919(6) 0.25 0.74217(3) Uani 0.01054(8) 2 1 d . . . 1
  Si1 Si 0.2539(6) 0.75 0.5934(2) Uani 0.0037(3) 2 1 d . . . 1
  Si2 Si 0.7637(8) 0.25 0.0491(3) Uani -0.0098(9) 2 1 d . . . 2

loop_
 _atom_site_aniso_label
 _atom_site_aniso_type_symbol
 _atom_site_aniso_U_11
 _atom_site_aniso_U_22
 _atom_site_aniso_U_33
 _atom_site_aniso_U_12
 _atom_site_aniso_U_13
 _atom_site_aniso_U_23
 Re1 Re 0.01009(14) 0.01121(16) 0.01033(14) 0 -0.00027(12) 0
 Si1 Si 0.0055(5) 0.0027(5) 0.0029(7) 0 0.0010(8) 0
 Si2 Si -0.040(2) 0.0160(9) -0.0049(11) 0 -0.0007(11) 0

loop_
 _jana_atom_site_ADP_C_label
 _jana_atom_site_ADP_C_type_symbol
 _jana_atom_site_ADP_C_111
 _jana_atom_site_ADP_C_112
 _jana_atom_site_ADP_C_113
 _jana_atom_site_ADP_C_122
 _jana_atom_site_ADP_C_123
 _jana_atom_site_ADP_C_133
 _jana_atom_site_ADP_C_222
 _jana_atom_site_ADP_C_223
 _jana_atom_site_ADP_C_233
 _jana_atom_site_ADP_C_333
 ? ? ? ? ? ? ? ? ? ? ? ?

loop_
 _jana_atom_site_ADP_D_label
 _jana_atom_site_ADP_D_type_symbol
 _jana_atom_site_ADP_D_1111
 _jana_atom_site_ADP_D_1112
 _jana_atom_site_ADP_D_1113
 _jana_atom_site_ADP_D_1122
 _jana_atom_site_ADP_D_1123
 _jana_atom_site_ADP_D_1133
 _jana_atom_site_ADP_D_1222
 _jana_atom_site_ADP_D_1223
 _jana_atom_site_ADP_D_1233
 _jana_atom_site_ADP_D_1333
 _jana_atom_site_ADP_D_2222
 _jana_atom_site_ADP_D_2223
 _jana_atom_site_ADP_D_2233
 _jana_atom_site_ADP_D_2333
 _jana_atom_site_ADP_D_3333
 ? ? ? ? ? ? ? ? ? ? ? ? ? ? ? ? ?

loop_
 _jana_atom_site_ADP_E_label
 _jana_atom_site_ADP_E_type_symbol
 _jana_atom_site_ADP_E_11111
 _jana_atom_site_ADP_E_11112
 _jana_atom_site_ADP_E_11113
 _jana_atom_site_ADP_E_11122
 _jana_atom_site_ADP_E_11123
 _jana_atom_site_ADP_E_11133
 _jana_atom_site_ADP_E_11222
 _jana_atom_site_ADP_E_11223
 _jana_atom_site_ADP_E_11233
 _jana_atom_site_ADP_E_11333
 _jana_atom_site_ADP_E_12222
 _jana_atom_site_ADP_E_12223
 _jana_atom_site_ADP_E_12233
 _jana_atom_site_ADP_E_12333
 _jana_atom_site_ADP_E_13333
 _jana_atom_site_ADP_E_22222
 _jana_atom_site_ADP_E_22223
 _jana_atom_site_ADP_E_22233
 _jana_atom_site_ADP_E_22333
 _jana_atom_site_ADP_E_23333
 _jana_atom_site_ADP_E_33333
 ? ? ? ? ? ? ? ? ? ? ? ? ? ? ? ? ? ? ? ? ? ? ?

loop_
 _jana_atom_site_ADP_F_label
 _jana_atom_site_ADP_F_type_symbol
 _jana_atom_site_ADP_F_111111
 _jana_atom_site_ADP_F_111112
 _jana_atom_site_ADP_F_111113
 _jana_atom_site_ADP_F_111122
 _jana_atom_site_ADP_F_111123
 _jana_atom_site_ADP_F_111133
 _jana_atom_site_ADP_F_111222
 _jana_atom_site_ADP_F_111223
 _jana_atom_site_ADP_F_111233
 _jana_atom_site_ADP_F_111333
 _jana_atom_site_ADP_F_112222
 _jana_atom_site_ADP_F_112223
 _jana_atom_site_ADP_F_112233
 _jana_atom_site_ADP_F_112333
 _jana_atom_site_ADP_F_113333
 _jana_atom_site_ADP_F_122222
 _jana_atom_site_ADP_F_122223
 _jana_atom_site_ADP_F_122233
 _jana_atom_site_ADP_F_122333
 _jana_atom_site_ADP_F_123333
 _jana_atom_site_ADP_F_133333
 _jana_atom_site_ADP_F_222222
 _jana_atom_site_ADP_F_222223
 _jana_atom_site_ADP_F_222233
 _jana_atom_site_ADP_F_222333
 _jana_atom_site_ADP_F_223333
 _jana_atom_site_ADP_F_233333
 _jana_atom_site_ADP_F_333333
 ? ? ? ? ? ? ? ? ? ? ? ? ? ? ? ? ? ? ? ? ? ? ? ? ? ? ? ? ? ?


loop_
 _atom_site_Fourier_wave_vector_seq_id
 _jana_atom_site_Fourier_wave_vector_q1_coeff
    1    1
    2    2

loop_
 _jana_atom_site_crenel_ortho_func_id
 _jana_atom_site_crenel_ortho_func_c
 _jana_atom_site_crenel_ortho_func_w
 _jana_atom_site_crenel_ortho_func_eps
 ? ? ? ?

loop_
_jana_atom_site_occ_Fourier_absolute_site_label
_jana_atom_site_occ_Fourier_absolute
 ? ?

loop_
_atom_site_occ_Fourier_atom_site_label
_atom_site_occ_Fourier_wave_vector_seq_id
_atom_site_occ_Fourier_param_cos
_atom_site_occ_Fourier_param_sin
 ? ? ? ?

loop_
_jana_atom_site_occ_Legendre_atom_site_label
_jana_atom_site_occ_Legendre_param_order
_jana_atom_site_occ_Legendre_param_coeff
 ? ? ?

loop_
_jana_atom_site_occ_XHarm_atom_site_label
_jana_atom_site_occ_XHarm_param_order
_jana_atom_site_occ_XHarm_param_coeff
 ? ? ?

loop_
_jana_atom_site_occ_crenel_ortho_atom_site_label
_jana_atom_site_occ_crenel_ortho_param_order
_jana_atom_site_occ_crenel_ortho_id
_jana_atom_site_occ_crenel_ortho_param_coeff
 ? ? ? ?

loop_
_atom_site_occ_special_func_atom_site_label
_atom_site_occ_special_func_crenel_c
_atom_site_occ_special_func_crenel_w
 ? ? ?

loop_
 _atom_site_displace_Fourier_atom_site_label
 _atom_site_displace_Fourier_axis
 _atom_site_displace_Fourier_wave_vector_seq_id
 _atom_site_displace_Fourier_param_cos
 _atom_site_displace_Fourier_param_sin
 Re1  x  1     0.00748(12)     -0.01300(14)
 Re1  y  1     0                0
 Re1  z  1    -0.00029(4)      -0.00457(6)
 Re1  x  2     0.00079(10)      0.00148(9)
 Re1  y  2     0                0
 Re1  z  2     0.00645(7)       0.00815(8)
 Si1  x  1     0.0044(6)        0.0014(7)
 Si1  y  1     0                0
 Si1  z  1    -0.0051(3)       -0.0105(3)
 Si1  x  2    -0.0006(7)       -0.0004(7)
 Si1  y  2     0                0
 Si1  z  2     0.0006(3)        0.0003(3)
 Si2  x  1     0.0025(12)      -0.1031(18)
 Si2  y  1     0                0
 Si2  z  1     0.0493(4)       -0.0083(5)
 Si2  x  2    -0.0108(16)      -0.0404(16)
 Si2  y  2     0                0
 Si2  z  2    -0.0132(6)        0.0026(6)

loop_
_jana_atom_site_displace_Legendre_atom_site_label
_jana_atom_site_displace_Legendre_axis
_jana_atom_site_displace_Legendre_param_order
_jana_atom_site_displace_Legendre_param_coeff
 ? ? ? ?

loop_
_jana_atom_site_displace_XHarm_site_label
_jana_atom_site_displace_XHarm_axis
_jana_atom_site_displace_XHarm_param_order
_jana_atom_site_displace_XHarm_param_coeff
 ? ? ? ?

loop_
_jana_atom_site_displace_crenel_ortho_atom_site_label
_jana_atom_site_displace_crenel_ortho_axis
_jana_atom_site_displace_crenel_ortho_id
_jana_atom_site_displace_crenel_ortho_param_order
_jana_atom_site_displace_crenel_ortho_param_coeff
 ? ? ? ? ?

loop_
_atom_site_displace_special_func_atom_site_label
_atom_site_displace_special_func_sawtooth_ax
_atom_site_displace_special_func_sawtooth_ay
_atom_site_displace_special_func_sawtooth_az
_atom_site_displace_special_func_sawtooth_c
_atom_site_displace_special_func_sawtooth_w
 ? ? ? ? ? ?

loop_
 _atom_site_U_Fourier_atom_site_label
 _atom_site_U_Fourier_tens_elem
 _atom_site_U_Fourier_wave_vector_seq_id
 _atom_site_U_Fourier_param_cos
 _atom_site_U_Fourier_param_sin
 Re1  U11  1     0.00032(8)     0.00087(10)
 Re1  U22  1     0.00054(11)    0.00063(14)
 Re1  U33  1    -0.00011(13)   -0.00069(13)
 Re1  U12  1     0              0
 Re1  U13  1    -0.00051(9)     0.00046(10)
 Re1  U23  1     0              0
 Re1  U11  2    -0.00066(11)   -0.00077(11)
 Re1  U22  2    -0.00001(11)   -0.00002(11)
 Re1  U33  2    -0.00069(11)   -0.00057(12)
 Re1  U12  2     0              0
 Re1  U13  2    -0.00095(8)     0.00022(9)
 Re1  U23  2     0              0
 Si1  U11  1    -0.0022(7)      0.0015(7)
 Si1  U22  1    -0.0004(8)      0.0003(8)
 Si1  U33  1     0.0002(9)      0.0002(9)
 Si1  U12  1     0              0
 Si1  U13  1     0.0003(7)     -0.0003(7)
 Si1  U23  1     0              0
 Si1  U11  2    -0.0015(9)     -0.0002(9)
 Si1  U22  2     0.0002(9)     -0.0001(8)
 Si1  U33  2    -0.0011(9)     -0.0029(9)
 Si1  U12  2     0              0
 Si1  U13  2    -0.0017(7)      0.0011(6)
 Si1  U23  2     0              0
 Si2  U11  1     0.039(3)       0.002(3)
 Si2  U22  1    -0.0089(13)     0.0038(15)
 Si2  U33  1     0.0093(14)    -0.0033(19)
 Si2  U12  1     0              0
 Si2  U13  1     0.0033(14)     0.0348(16)
 Si2  U23  1     0              0
 Si2  U11  2     0.024(2)      -0.006(2)
 Si2  U22  2    -0.0027(14)     0.0010(15)
 Si2  U33  2     0.0047(14)    -0.0025(15)
 Si2  U12  2     0              0
 Si2  U13  2    -0.0035(14)    -0.0142(13)
 Si2  U23  2     0              0

loop_
_jana_atom_site_U_Legendre_atom_site_label
_jana_atom_site_U_Legendre_tens_elem
_jana_atom_site_U_Legendre_param_order
_jana_atom_site_U_Legendre_param_coeff
 ? ? ? ?

loop_
_jana_atom_site_U_XHarm_atom_site_label
_jana_atom_site_U_XHarm_tens_elem
_jana_atom_site_U_XHarm_param_order
_jana_atom_site_U_XHarm_param_coeff
 ? ? ? ?

loop_
_jana_atom_site_U_crenel_ortho_atom_site_label
_jana_atom_site_U_crenel_ortho_tens_elem
_jana_atom_site_U_crenel_ortho_id
_jana_atom_site_U_crenel_ortho_param_order
_jana_atom_site_U_crenel_ortho_param_coeff
 ? ? ? ? ?

loop_
_jana_atom_site_ADP_C_Fourier_atom_site_label
_jana_atom_site_ADP_C_Fourier_tens_elem
_jana_atom_site_ADP_C_Fourier_wave_vector_seq_id
_jana_atom_site_ADP_C_Fourier_param_cos
_jana_atom_site_ADP_C_Fourier_param_sin
 ? ? ? ? ?

loop_
_jana_atom_site_ADP_D_Fourier_atom_site_label
_jana_atom_site_ADP_D_Fourier_tens_elem
_jana_atom_site_ADP_D_Fourier_wave_vector_seq_id
_jana_atom_site_ADP_D_Fourier_param_cos
_jana_atom_site_ADP_D_Fourier_param_sin
 ? ? ? ? ?

loop_
_jana_atom_site_ADP_E_Fourier_atom_site_label
_jana_atom_site_ADP_E_Fourier_tens_elem
_jana_atom_site_ADP_E_Fourier_wave_vector_seq_id
_jana_atom_site_ADP_E_Fourier_param_cos
_jana_atom_site_ADP_E_Fourier_param_sin
 ? ? ? ? ?

loop_
_jana_atom_site_ADP_F_Fourier_atom_site_label
_jana_atom_site_ADP_F_Fourier_tens_elem
_jana_atom_site_ADP_F_Fourier_wave_vector_seq_id
_jana_atom_site_ADP_F_Fourier_param_cos
_jana_atom_site_ADP_F_Fourier_param_sin
 ? ? ? ? ?


#=======================================================================

# 10. MOLECULAR GEOMETRY


loop_
 _geom_bond_atom_site_label_1
 _geom_bond_atom_site_label_2
 _geom_bond_site_ssg_symmetry_1
 _geom_bond_site_ssg_symmetry_2
 _geom_bond_distance
 _geom_bond_distance_min
 _geom_bond_distance_max
 _geom_bond_publ_flag
  Re1 Si1 . 1_5455 2.502(4) 2.451(4) 2.551(4) ?
  Re1 Si1 . . 2.502(4) 2.451(4) 2.551(4) ?
  Re1 Si1 . 1_6455 2.522(4) 2.481(4) 2.595(4) ?
  Re1 Si1 . 1_6555 2.522(4) 2.481(4) 2.595(4) ?
  Re1 Si1 . 2_6465 2.606(5) 2.486(5) 2.720(5) ?
  Re1 Si2 . 1_4565 358.9(10) 2.385(11) 4.920(11) ?
  Re1 Si2 . 1_5565 303.8(9) 2.412(11) 4.186(11) ?
  Re1 Si2 . 2_6465 262.4(8) 2.453(9) 3.325(9) ?
  Re1 Si2 . 2_6565 262.4(8) 2.453(9) 3.325(9) ?
  Re1 Si2 . 2_7465 406.1(10) 2.514(11) 5.209(11) ?
  Re1 Si2 . 2_7565 406.1(10) 2.514(11) 5.209(11) ?

loop_
 _geom_angle_atom_site_label_1
 _geom_angle_atom_site_label_2
 _geom_angle_atom_site_label_3
 _geom_angle_site_ssg_symmetry_1
 _geom_angle_site_ssg_symmetry_2
 _geom_angle_site_ssg_symmetry_3
 _geom_angle
 _geom_angle_min
 _geom_angle_max
 _geom_angle_publ_flag
  Si1 Re1 Si1 1_5455 . . 78.15(10) 76.37(9) 80.08(10) ?
  Si1 Re1 Si1 1_5455 . 1_6455 77.74(13) 75.43(13) 79.35(13) ?
  Si1 Re1 Si1 1_5455 . 1_6555 125.23(15) 119.99(14) 128.63(16) ?
  Si1 Re1 Si1 1_5455 . 2_6465 62.37(12) 59.98(12) 64.31(13) ?
  Si1 Re1 Si1 . . 1_6455 125.23(15) 119.99(14) 128.63(16) ?
  Si1 Re1 Si1 . . 1_6555 77.74(13) 75.43(13) 79.35(13) ?
  Si1 Re1 Si1 . . 2_6465 62.37(12) 59.98(12) 64.31(13) ?
  Si1 Re1 Si1 1_6455 . 1_6555 77.44(10) 74.84(9) 78.92(10) ?
  Si1 Re1 Si1 1_6455 . 2_6465 62.88(12) 60.00(12) 64.95(12) ?
  Si1 Re1 Si1 1_6555 . 2_6465 62.88(12) 60.00(12) 64.95(12) ?
  Re1 Si1 Re1 1_4555 . 1_4655 77.46(13) 74.84(13) 78.92(13) ?
  Re1 Si1 Re1 1_4555 . . 77.76(8) 75.12(8) 79.55(8) ?
  Re1 Si1 Re1 1_4555 . 1_5655 125.25(19) 120.94(19) 127.56(19) ?
  Re1 Si1 Re1 1_4555 . 2_6565 117.11(14) 114.89(14) 119.58(14) ?
  Re1 Si1 Re1 1_4655 . . 125.25(19) 120.94(19) 127.56(19) ?
  Re1 Si1 Re1 1_4655 . 1_5655 77.76(8) 75.12(8) 79.55(8) ?
  Re1 Si1 Re1 1_4655 . 2_6565 117.11(14) 114.89(14) 119.58(14) ?
  Re1 Si1 Re1 . . 1_5655 78.15(13) 76.37(12) 80.08(14) ?
  Re1 Si1 Re1 . . 2_6565 117.62(14) 114.48(14) 120.81(14) ?
  Re1 Si1 Re1 1_5655 . 2_6565 117.62(14) 114.48(14) 120.81(14) ?

loop_
 _geom_torsion_atom_site_label_1
 _geom_torsion_atom_site_label_2
 _geom_torsion_atom_site_label_3
 _geom_torsion_atom_site_label_4
 _geom_torsion_site_ssg_symmetry_1
 _geom_torsion_site_ssg_symmetry_2
 _geom_torsion_site_ssg_symmetry_3
 _geom_torsion_site_ssg_symmetry_4
 _geom_torsion_av
 _geom_torsion_min
 _geom_torsion_max
 ? ? ? ? ? ? ? ? ? ? ?

loop_
 _geom_hbond_atom_site_label_D
 _geom_hbond_atom_site_label_H
 _geom_hbond_atom_site_label_A
 _geom_hbond_site_symmetry_D
 _geom_hbond_site_symmetry_H
 _geom_hbond_site_symmetry_A
 _geom_hbond_distance_DH
 _geom_hbond_distance_HA
 _geom_hbond_distance_DA
 _geom_hbond_angle_DHA
 _geom_hbond_publ_flag
 ? ? ? ? ? ? ? ? ? ? ?


#=======================================================================

# 11. STRUCTURE-FACTOR LIST

loop_
 _refln_index_h
 _refln_index_k
 _refln_index_l
 _refln_index_m_1
 _refln_F_squared_calc
 _refln_F_squared_meas
 _refln_F_squared_sigma
 _refln_observed_status
 ? ? ? ? ? ? ? ?

loop_
 _twin_refln_datum_id
 _twin_refln_individual_id
 _twin_refln_index_h
 _twin_refln_index_k
 _twin_refln_index_l
 _twin_refln_index_m_1
 _twin_refln_F_squared_calc
 _twin_refln_F_squared_meas
 _twin_refln_F_squared_sigma
 _twin_refln_include_status
         1    1   0   0   0   2     2.27     1.29     0.10 o
         2    1   1   0   0  -2     1.14     1.12     0.14 o
         3    1   1   0   0  -1     3.24     3.85     0.15 o
         4    2  -1   0   0   0     1.72     2.79     0.17 o
         4    1   1   0   0   0     1.72     2.79     0.17 o
         5    1   1   0   0   1     1.42     1.33     0.16 o
         6    1   1   0   0   2     0.28     0.00     0.18 <
         7    1   2   0   0  -2    40.95    31.90     0.60 o
         8    1   2   0   0  -1     4.51     3.60     0.21 o
         9    2  -2   0   0   0 14676.50 16809.50   201.09 o
         9    1   2   0   0   0 14676.50 16809.50   201.09 o
        10    1   2   0   0   1    22.92    20.49     0.48 o
        11    1   2   0   0   2     0.96     0.38     0.30 <
        12    1   3   0   0  -2     0.81     0.97     0.33 <
        13    1   3   0   0  -1     9.20     8.95     0.45 o
        14    2  -3   0   0   0     4.15     2.45     0.38 o
        14    1   3   0   0   0     4.15     2.45     0.38 o
        15    1   3   0   0   1     4.29     3.76     0.56 o
        16    1   3   0   0   2     0.16     0.46     0.51 <
        17    1   4   0   0  -2    12.91    14.04     0.80 o
        18    1   4   0   0  -1    14.72    10.78     0.63 o
        19    2  -4   0   0   0  5306.29  6114.70    90.18 o
        19    1   4   0   0   0  5306.29  6114.70    90.18 o
        20    1   4   0   0   1    25.32    20.78     0.81 o
        21    1   4   0   0   2     0.43     0.86     0.56 <
        22    1   5   0   0  -2     0.09     0.60     0.69 <
        23    1   5   0   0  -1    10.93     9.32     0.81 o
        24    2  -5   0   0   0     2.70     4.22     0.75 o
        24    1   5   0   0   0     2.70     4.22     0.75 o
        25    1   5   0   0   1     3.64     4.92     0.90 o
        26    1   0   1   0   1     0.11     0.10     0.08 <
        27    1   0   1   0   2     0.43     0.37     0.10 o
        28    1   1   1   0  -2     1.50     0.42     0.10 o
        29    1   1   1   0  -1    23.88    23.55     0.27 o
        30    2  -1  -1   0   0 18925.50 20405.60   174.24 o
        30    1   1   1   0   0 18925.50 20405.60   174.24 o
        31    1   1   1   0   1    13.33    16.87     0.24 o
        32    1   1   1   0   2     1.17     0.29     0.11 <
        33    1   2   1   0  -2     1.34     1.28     0.15 o
        34    1   2   1   0  -1     6.13     6.50     0.24 o
        35    2  -2  -1   0   0     3.21     3.82     0.24 o
        35    1   2   1   0   0     3.21     3.82     0.24 o
        36    1   2   1   0   1     2.89     3.41     0.22 o
        37    1   2   1   0   2     0.01     0.11     0.20 <
        38    1   3   1   0  -2     8.46     6.83     0.25 o
        39    1   3   1   0  -1     8.44     3.81     0.24 o
        40    2  -3  -1   0   0  8237.05  9473.29    88.27 o
        40    1   3   1   0   0  8237.05  9473.29    88.27 o
        41    1   3   1   0   1    24.72    18.27     0.53 o
        42    1   3   1   0   2     0.55     0.05     0.34 <
        43    1   4   1   0  -2     0.08    -0.07     0.43 <
        44    1   4   1   0  -1    10.50    10.12     0.55 o
        45    2  -4  -1   0   0     3.54     4.20     0.49 o
        45    1   4   1   0   0     3.54     4.20     0.49 o
        46    1   4   1   0   1     3.94     3.99     0.54 o
        47    1   4   1   0   2     0.48     0.68     0.48 <
        48    1   5   1   0  -2     8.57     8.50     0.69 o
        49    1   5   1   0  -1    15.69    16.45     0.77 o
        50    2  -5  -1   0   0  2886.81  3219.16    40.07 o
        50    1   5   1   0   0  2886.81  3219.16    40.07 o
        51    1   5   1   0   1    20.07    17.70     1.16 o
        52    2   0  -2   0   0 16415.20 17396.90   257.28 o
        52    1   0   2   0   0 16415.20 17396.90   257.28 o
        53    1   0   2   0   1     0.30     0.44     0.14 o
        54    1   0   2   0   2     1.11     0.65     0.16 o
        55    1   1   2   0  -2     0.70     0.77     0.13 o
        56    1   1   2   0  -1     2.04     1.97     0.15 o
        57    2  -1  -2   0   0     1.06     2.96     0.22 o
        57    1   1   2   0   0     1.06     2.96     0.22 o
        58    1   1   2   0   1     0.68     0.68     0.20 o
        59    1   1   2   0   2     0.20     0.05     0.20 <
        60    1   2   2   0  -2    21.63    18.38     0.42 o
        61    1   2   2   0  -1     3.74     2.40     0.24 o
        62    2  -2  -2   0   0  9925.65 11557.00   109.30 o
        62    1   2   2   0   0  9925.65 11557.00   109.30 o
        63    1   2   2   0   1    15.31    13.65     0.36 o
        64    1   2   2   0   2     0.68     0.22     0.23 <
        65    1   3   2   0  -2     0.51     0.74     0.23 o
        66    1   3   2   0  -1     7.17     6.64     0.29 o
        67    2  -3  -2   0   0     3.09     3.55     0.28 o
        67    1   3   2   0   0     3.09     3.55     0.28 o
        68    1   3   2   0   1     2.95     2.78     0.31 o
        69    1   3   2   0   2     0.11     0.50     0.34 <
        70    1   4   2   0  -2     9.06     9.44     0.38 o
        71    1   4   2   0  -1    12.14     9.26     0.45 o
        72    2  -4  -2   0   0  4149.78  4629.41    67.53 o
        72    1   4   2   0   0  4149.78  4629.41    67.53 o
        73    1   4   2   0   1    19.56    16.42     0.94 o
        74    1   4   2   0   2     0.34     1.45     0.83 <
        75    1   5   2   0  -2     0.08    -0.15     0.92 <
        76    1   5   2   0  -1     9.02     8.00     1.07 o
        77    2  -5  -2   0   0     2.19     3.29     1.21 <
        77    1   5   2   0   0     2.19     3.29     1.21 <
        78    1   0   3   0   1     0.17     0.22     0.24 <
        79    1   0   3   0   2     0.25     0.27     0.23 <
        80    1   1   3   0  -2     0.22     0.20     0.21 <
        81    1   1   3   0  -1     5.67     5.81     0.31 o
        82    2  -1  -3   0   0  8378.61  9445.83   102.26 o
        82    1   1   3   0   0  8378.61  9445.83   102.26 o
        83    1   1   3   0   1     5.31     5.68     0.33 o
        84    1   1   3   0   2     0.58     0.36     0.31 <
        85    1   2   3   0  -2     0.68     0.46     0.30 <
        86    1   2   3   0  -1     3.54     3.22     0.32 o
        87    2  -2  -3   0   0     1.66     2.80     0.33 o
        87    1   2   3   0   0     1.66     2.80     0.33 o
        88    1   2   3   0   1     1.17     1.97     0.35 o
        89    1   2   3   0   2     0.01     0.05     0.39 <
        90    1   3   3   0  -2     4.12     3.14     0.37 o
        91    1   3   3   0  -1     6.13     3.93     0.41 o
        92    2  -3  -3   0   0  4759.32  5045.83    63.48 o
        92    1   3   3   0   0  4759.32  5045.83    63.48 o
        93    1   3   3   0   1    13.77    11.95     0.63 o
        94    1   3   3   0   2     0.33     0.45     0.52 <
        95    1   4   3   0  -2     0.04    -0.15     0.51 <
        96    1   4   3   0  -1     7.02     5.68     0.78 o
        97    2  -4  -3   0   0     2.22     2.99     0.76 o
        97    1   4   3   0   0     2.22     2.99     0.76 o
        98    1   4   3   0   1     2.14     2.37     0.74 o
        99    1   4   3   0   2     0.27     0.86     1.61 <
       100    2   0  -4   0   0  5915.38  6306.06   109.43 o
       100    1   0   4   0   0  5915.38  6306.06   109.43 o
       101    1   0   4   0   1     0.17     0.53     0.49 <
       102    1   0   4   0   2     0.47     0.28     0.49 <
       103    1   1   4   0  -2     0.36     0.42     0.53 <
       104    1   1   4   0  -1     1.20     1.14     0.49 <
       105    2  -1  -4   0   0     0.47     2.64     0.46 o
       105    1   1   4   0   0     0.47     2.64     0.46 o
       106    1   1   4   0   1     0.10     0.57     0.44 <
       107    1   1   4   0   2     0.11     0.05     0.41 <
       108    1   2   4   0  -2     5.14     5.61     0.53 o
       109    1   2   4   0  -1     2.42     2.23     0.48 o
       110    2  -2  -4   0   0  4296.67  4764.12    53.74 o
       110    1   2   4   0   0  4296.67  4764.12    53.74 o
       111    1   2   4   0   1     6.03     5.66     0.48 o
       112    1   2   4   0   2     0.30     0.08     0.43 <
       113    1   3   4   0  -2     0.17     0.58     0.52 <
       114    1   3   4   0  -1     4.06     3.98     0.63 o
       115    2  -3  -4   0   0     1.48     2.78     0.55 o
       115    1   3   4   0   0     1.48     2.78     0.55 o
       116    1   3   4   0   1     1.06     1.60     0.55 <
       117    1   3   4   0   2     0.04     0.42     0.58 <
       118    1   4   4   0  -2     3.69     4.94     1.14 o
       119    1   0   5   0   1     0.22     0.53     0.60 <
       120    1   0   5   0   2     0.14     0.68     0.59 <
       121    1   1   5   0  -2     0.12     0.26     0.64 <
       122    1   1   5   0  -1     0.70     0.88     0.65 <
       123    2  -1  -5   0   0  3062.36  3238.27    51.91 o
       123    1   1   5   0   0  3062.36  3238.27    51.91 o
       124    1   1   5   0   1     1.45     1.98     0.66 <
       125    1   1   5   0   2     0.23     0.58     0.68 <
       126    1   2   5   0  -2     0.24    -0.05     0.74 <
       127    1   2   5   0  -1     1.82     2.90     0.84 o
       128    2  -2  -5   0   0     0.62     5.03     0.91 o
       128    1   2   5   0   0     0.62     5.03     0.91 o
       129    1  -5   0   1  -1    16.09    11.29     1.44 o
       130    2   5   0   1   0  2014.08  2114.22    37.03 o
       130    1  -5   0   1   0  2014.08  2114.22    37.03 o
       131    1  -5   0   1   1    24.43    26.64     1.20 o
       132    1  -5   0   1   2     0.44     0.51     0.73 <
       133    1  -4   0   1  -2     0.06    -0.16     0.63 <
       134    1  -4   0   1  -1     6.34     6.47     0.74 o
       135    2   4   0   1   0    75.22    65.69     1.71 o
       135    1  -4   0   1   0    75.22    65.69     1.71 o
       136    1  -4   0   1   1     5.98     2.17     0.61 o
       137    1  -4   0   1   2     6.94     7.23     0.65 o
       138    1  -3   0   1  -2     0.79     1.87     0.48 o
       139    1  -3   0   1  -1    13.28    13.61     0.62 o
       140    2   3   0   1   0  5367.23  5751.63    91.90 o
       140    1  -3   0   1   0  5367.23  5751.63    91.90 o
       141    1  -3   0   1   1    25.23    26.15     0.72 o
       142    1  -3   0   1   2     0.10     0.33     0.36 <
       143    1  -2   0   1  -2     0.97     0.05     0.27 <
       144    1  -2   0   1  -1     3.38     3.86     0.29 o
       145    2   2   0   1   0   187.32   138.38     2.05 o
       145    1  -2   0   1   0   187.32   138.38     2.05 o
       146    1  -2   0   1   1     1.00     0.06     0.20 <
       147    1  -2   0   1   2    31.10    23.32     0.42 o
       148    1  -1   0   1  -2     2.00     3.73     0.19 o
       149    1  -1   0   1  -1     1.58     1.32     0.14 o
       150    2   1   0   1   0 12151.30 12232.20   144.15 o
       150    1  -1   0   1   0 12151.30 12232.20   144.15 o
       151    1  -1   0   1   1     9.53    10.55     0.24 o
       152    1  -1   0   1   2     0.51     0.32     0.11 <
       153    1   0   0   1  -2     4.75     4.67     0.21 o
       154    1   0   0   1  -1     0.07     0.10     0.14 <
       155    2   0   0   1   0    77.99   127.89     3.05 o
       155    1   0   0   1   0    77.99   127.89     3.05 o
       156    1   0   0   1   2     1.67     0.64     0.08 o
       157    1   1   0   1  -2     5.85     5.21     0.22 o
       158    1   1   0   1  -1    27.66    28.43     0.46 o
       159    2  -1   0   1   0 12241.60 12361.30   152.33 o
       159    1   1   0   1   0 12241.60 12361.30   152.33 o
       160    1   1   0   1   1     8.60     8.33     0.24 o
       161    1   1   0   1   2     0.70     0.61     0.16 o
       162    1   2   0   1  -2    30.72    24.41     0.49 o
       163    1   2   0   1  -1    20.54    20.25     0.47 o
       164    2  -2   0   1   0   177.71   136.18     2.20 o
       164    1   2   0   1   0   177.71   136.18     2.20 o
       165    1   2   0   1   1     6.70     4.54     0.34 o
       166    1   2   0   1   2     2.30     0.73     0.30 <
       167    1   3   0   1  -2     2.60     2.49     0.41 o
       168    1   3   0   1  -1    36.78    38.70     0.88 o
       169    2  -3   0   1   0  5500.21  5686.96    78.19 o
       169    1   3   0   1   0  5500.21  5686.96    78.19 o
       170    1   3   0   1   1    24.28    23.41     0.81 o
       171    1   3   0   1   2     0.12     0.54     0.48 <
       172    1   4   0   1  -2     2.96     3.75     0.59 o
       173    1   4   0   1  -1    25.07    25.61     0.93 o
       174    2  -4   0   1   0    70.78    65.76     1.56 o
       174    1   4   0   1   0    70.78    65.76     1.56 o
       175    1   4   0   1   1     4.09     3.22     0.62 o
       176    1   4   0   1   2     1.89     3.08     0.80 o
       177    1   5   0   1  -2     2.89     3.65     0.74 o
       178    1   5   0   1  -1    29.92    27.88     1.29 o
       179    2  -5   0   1   0  2087.88  2250.95    39.38 o
       179    1   5   0   1   0  2087.88  2250.95    39.38 o
       180    1   5   0   1   1    22.25    21.31     1.25 o
       181    1  -5   1   1  -1     5.36     5.33     0.84 o
       182    2   5  -1   1   0    42.57    42.21     1.07 o
       182    1  -5   1   1   0    42.57    42.21     1.07 o
       183    1  -5   1   1   1     7.91     5.54     0.54 o
       184    1  -5   1   1   2     4.51     5.44     0.56 o
       185    1  -4   1   1  -2     0.63     0.75     0.48 <
       186    1  -4   1   1  -1    14.94    15.60     0.60 o
       187    2   4  -1   1   0  3152.54  3392.92    40.15 o
       187    1  -4   1   1   0  3152.54  3392.92    40.15 o
       188    1  -4   1   1   1    24.92    25.15     0.75 o
       189    1  -4   1   1   2     0.15     0.43     0.39 <
       190    1  -3   1   1  -2     0.08    -0.21     0.37 <
       191    1  -3   1   1  -1     4.95     7.13     0.44 o
       192    2   3  -1   1   0   118.91   120.08     1.59 o
       192    1  -3   1   1   0   118.91   120.08     1.59 o
       193    1  -3   1   1   1     2.43     0.30     0.22 <
       194    1  -3   1   1   2     3.80     2.27     0.22 o
       195    1  -2   1   1  -2     1.05     1.44     0.23 o
       196    1  -2   1   1  -1     6.59     8.47     0.24 o
       197    2   2  -1   1   0  7571.51  8261.82    72.50 o
       197    1  -2   1   1   0  7571.51  8261.82    72.50 o
       198    1  -2   1   1   1    17.73    19.49     0.31 o
       199    1  -2   1   1   2     0.32     0.33     0.13 <
       200    1  -1   1   1  -2     2.35     1.14     0.14 o
       201    1  -1   1   1  -1     0.55     0.09     0.12 <
       202    2   1  -1   1   0   294.63   325.49     2.82 o
       202    1  -1   1   1   0   294.63   325.49     2.82 o
       203    1  -1   1   1   1    27.76    32.07     0.39 o
       204    1  -1   1   1   2     2.71     1.38     0.12 o
       205    1   0   1   1  -2     5.41     4.87     0.16 o
       206    1   0   1   1  -1     3.47     3.51     0.14 o
       207    2   0  -1   1   0 12023.10 12526.90   147.60 o
       207    1   0   1   1   0 12023.10 12526.90   147.60 o
       208    1   0   1   1   1     0.20     0.04     0.09 <
       209    1   0   1   1   2     0.45     0.41     0.08 o
       210    1   1   1   1  -2     1.41     0.15     0.09 <
       211    1   1   1   1  -1    53.22    60.45     0.53 o
       212    2  -1  -1   1   0   291.41   332.83     2.81 o
       212    1   1   1   1   0   291.41   332.83     2.81 o
       213    1   1   1   1   1     5.66     6.24     0.15 o
       214    1   1   1   1   2     1.76     0.70     0.13 o
       215    1   2   1   1  -2     2.45     2.60     0.14 o
       216    1   2   1   1  -1    33.07    37.67     0.49 o
       217    2  -2  -1   1   0  7691.51  8343.60    69.35 o
       217    1   2   1   1   0  7691.51  8343.60    69.35 o
       218    1   2   1   1   1    16.32    16.43     0.33 o
       219    1   2   1   1   2     0.34     0.13     0.20 <
       220    1   3   1   1  -2     2.46     1.61     0.21 o
       221    1   3   1   1  -1    26.97    33.82     0.50 o
       222    2  -3  -1   1   0   112.10   121.91     1.22 o
       222    1   3   1   1   0   112.10   121.91     1.22 o
       223    1   3   1   1   1     5.41     2.24     0.25 o
       224    1   3   1   1   2     1.96     1.72     0.31 o
       225    1   4   1   1  -2     3.02     2.97     0.38 o
       226    1   4   1   1  -1    33.48    34.04     0.74 o
       227    2  -4  -1   1   0  3248.01  3258.31    36.74 o
       227    1   4   1   1   0  3248.01  3258.31    36.74 o
       228    1   4   1   1   1    23.66    20.57     0.72 o
       229    1   4   1   1   2     0.01     0.10     0.52 <
       230    1   5   1   1  -2     0.65     1.47     0.54 <
       231    1   5   1   1  -1    20.64    18.73     0.80 o
       232    2  -5  -1   1   0    41.00    44.71     1.14 o
       232    1   5   1   1   0    41.00    44.71     1.14 o
       233    1   5   1   1   1     2.30     4.40     0.78 o
       234    1  -5   2   1   1    20.16    20.42     0.99 o
       235    1  -5   2   1   2     0.36     0.10     0.78 <
       236    1  -4   2   1  -2     0.04     0.01     0.55 <
       237    1  -4   2   1  -1     4.73     5.38     0.58 o
       238    2   4  -2   1   0    58.23    56.62     1.29 o
       238    1  -4   2   1   0    58.23    56.62     1.29 o
       239    1  -4   2   1   1     5.14     1.21     0.46 <
       240    1  -4   2   1   2     4.82     4.89     0.42 o
       241    1  -3   2   1  -2     0.60     0.72     0.52 <
       242    1  -3   2   1  -1     9.52    10.41     0.58 o
       243    2   3  -2   1   0  4032.65  4287.06    48.77 o
       243    1  -3   2   1   0  4032.65  4287.06    48.77 o
       244    1  -3   2   1   1    18.94    20.12     0.48 o
       245    1  -3   2   1   2     0.06     0.14     0.25 <
       246    1  -2   2   1  -2     0.70     0.04     0.30 <
       247    1  -2   2   1  -1     2.17     2.18     0.31 o
       248    2   2  -2   1   0   129.49   118.79     1.67 o
       248    1  -2   2   1   0   129.49   118.79     1.67 o
       249    1  -2   2   1   1     0.96     0.20     0.24 <
       250    1  -2   2   1   2    16.29    12.13     0.38 o
       251    1  -1   2   1  -2     1.30     2.57     0.26 o
       252    1  -1   2   1  -1     0.75     0.75     0.23 o
       253    2   1  -2   1   0  7456.99  8077.90    83.59 o
       253    1  -1   2   1   0  7456.99  8077.90    83.59 o
       254    1  -1   2   1   1     4.86     5.17     0.21 o
       255    1  -1   2   1   2     0.19     0.35     0.16 <
       256    1   0   2   1  -2     2.58     2.08     0.18 o
       257    1   0   2   1  -1     0.01     0.32     0.15 <
       258    2   0  -2   1   0    53.29   100.36     1.05 o
       258    1   0   2   1   0    53.29   100.36     1.05 o
       259    1   0   2   1   1     0.12     0.27     0.13 <
       260    1   0   2   1   2     0.85     0.70     0.14 o
       261    1   1   2   1  -2     3.33     3.50     0.19 o
       262    1   1   2   1  -1    15.08    16.23     0.30 o
       263    2  -1  -2   1   0  7501.50  8485.04    79.64 o
       263    1   1   2   1   0  7501.50  8485.04    79.64 o
       264    1   1   2   1   1     4.98     5.09     0.18 o
       265    1   1   2   1   2     0.42     0.41     0.20 <
       266    1   2   2   1  -2    16.10    14.75     0.32 o
       267    1   2   2   1  -1    14.14    14.19     0.30 o
       268    2  -2  -2   1   0   124.00   116.30     1.19 o
       268    1   2   2   1   0   124.00   116.30     1.19 o
       269    1   2   2   1   1     4.25     3.29     0.22 o
       270    1   2   2   1   2     1.64     0.58     0.20 <
       271    1   3   2   1  -2     2.20     2.21     0.25 o
       272    1   3   2   1  -1    27.39    30.47     0.51 o
       273    2  -3  -2   1   0  4127.15  4287.03    35.80 o
       273    1   3   2   1   0  4127.15  4287.03    35.80 o
       274    1   3   2   1   1    17.81    18.60     0.43 o
       275    1   3   2   1   2     0.09     0.21     0.29 <
       276    1   4   2   1  -2     1.89     2.02     0.34 o
       277    1   4   2   1  -1    19.76    20.68     0.64 o
       278    2  -4  -2   1   0    55.23    57.11     1.41 o
       278    1   4   2   1   0    55.23    57.11     1.41 o
       279    1   4   2   1   1     3.02     1.80     0.68 <
       280    1   4   2   1   2     1.49     1.81     0.78 <
       281    1   5   2   1  -2     2.40     1.68     0.88 <
       282    1   5   2   1  -1    24.51    18.79     1.24 o
       283    2  -5  -2   1   0  1681.72  1621.13    64.67 o
       283    1   5   2   1   0  1681.72  1621.13    64.67 o
       284    1  -4   3   1  -1     8.78     8.60     0.84 o
       285    2   4  -3   1   0  1988.82  2038.45    33.02 o
       285    1  -4   3   1   0  1988.82  2038.45    33.02 o
       286    1  -4   3   1   1    16.32    14.69     0.70 o
       287    1  -4   3   1   2     0.10     0.51     0.55 <
       288    1  -3   3   1  -2     0.06    -0.34     0.58 <
       289    1  -3   3   1  -1     2.57     3.55     0.54 o
       290    2   3  -3   1   0    67.76    59.72     1.17 o
       290    1  -3   3   1   0    67.76    59.72     1.17 o
       291    1  -3   3   1   1     2.08     0.41     0.41 <
       292    1  -3   3   1   2     1.88     1.01     0.35 <
       293    1  -2   3   1  -2     0.58     0.73     0.38 <
       294    1  -2   3   1  -1     2.99     3.99     0.43 o
       295    2   2  -3   1   0  4021.15  4272.45    51.22 o
       295    1  -2   3   1   0  4021.15  4272.45    51.22 o
       296    1  -2   3   1   1     9.30     9.46     0.45 o
       297    1  -2   3   1   2     0.05    -0.08     0.29 <
       298    1  -1   3   1  -2     1.16     0.83     0.33 <
       299    1  -1   3   1  -1     0.26    -0.13     0.34 <
       300    2   1  -3   1   0   127.34   121.57     1.55 o
       300    1  -1   3   1   0   127.34   121.57     1.55 o
       301    1  -1   3   1   1     6.36     8.76     0.32 o
       302    1  -1   3   1   2     0.27     0.60     0.24 <
       303    1   0   3   1  -2     2.02     2.62     0.32 o
       304    1   0   3   1  -1     1.79     1.75     0.40 o
       305    2   0  -3   1   0  5249.24  5729.40    84.50 o
       305    1   0   3   1   0  5249.24  5729.40    84.50 o
       306    1   0   3   1   1     0.08     0.01     0.23 <
       307    1   0   3   1   2     0.19     0.23     0.23 <
       308    1   1   3   1  -2     0.40     0.09     0.28 <
       309    1   1   3   1  -1    17.33    21.30     0.53 o
       310    2  -1  -3   1   0   126.64   124.52     1.51 o
       310    1   1   3   1   0   126.64   124.52     1.51 o
       311    1   1   3   1   1     2.01     2.82     0.29 o
       312    1   1   3   1   2     0.90     0.42     0.27 <
       313    1   2   3   1  -2     1.55     1.82     0.29 o
       314    1   2   3   1  -1    16.58    17.80     0.48 o
       315    2  -2  -3   1   0  4078.71  4315.77    49.08 o
       315    1   2   3   1   0  4078.71  4315.77    49.08 o
       316    1   2   3   1   1     8.10     7.79     0.39 o
       317    1   2   3   1   2     0.18    -0.04     0.34 <
       318    1   3   3   1  -2     1.10     0.95     0.36 <
       319    1   3   3   1  -1    15.22    17.10     0.55 o
       320    2  -3  -3   1   0    64.69    61.46     1.14 o
       320    1   3   3   1   0    64.69    61.46     1.14 o
       321    1   3   3   1   1     2.70     1.29     0.44 <
       322    1   3   3   1   2     1.18     0.89     0.49 <
       323    1   4   3   1  -2     2.06     2.25     0.56 o
       324    1   4   3   1  -1    21.40    24.01     1.20 o
       325    2  -4  -3   1   0  2046.17  2179.57    38.86 o
       325    1   4   3   1   0  2046.17  2179.57    38.86 o
       326    1   4   3   1   1    14.27    13.95     0.93 o
       327    1   4   3   1   2     0.01    -1.84     1.69 <
       328    1  -4   4   1   2     1.94     3.35     0.92 o
       329    1  -3   4   1  -2     0.29     0.61     0.55 <
       330    1  -3   4   1  -1     3.99     5.43     0.63 o
       331    2   3  -4   1   0  1973.94  2247.78    26.62 o
       331    1  -3   4   1   0  1973.94  2247.78    26.62 o
       332    1  -3   4   1   1     9.66    11.14     0.61 o
       333    1  -3   4   1   2     0.02     0.45     0.45 <
       334    1  -2   4   1  -2     0.34     0.46     0.42 <
       335    1  -2   4   1  -1     0.70     1.17     0.42 <
       336    2   2  -4   1   0    57.71    51.08     0.95 o
       336    1  -2   4   1   0    57.71    51.08     0.95 o
       337    1  -2   4   1   1     0.82     0.31     0.41 <
       338    1  -2   4   1   2     3.74     3.37     0.43 o
       339    1  -1   4   1  -2     0.56     1.32     0.44 o
       340    1  -1   4   1  -1     0.12     0.82     0.41 <
       341    2   1  -4   1   0  3092.36  3201.20    45.86 o
       341    1  -1   4   1   0  3092.36  3201.20    45.86 o
       342    1  -1   4   1   1     1.95     2.09     0.50 o
       343    1  -1   4   1   2     0.04     0.70     0.49 <
       344    1   0   4   1  -2     1.01     1.47     0.44 o
       345    1   0   4   1  -1     0.20     1.00     0.44 <
       346    2   0  -4   1   0    37.40    48.62     1.15 o
       346    1   0   4   1   0    37.40    48.62     1.15 o
       347    1   0   4   1   1     0.06     0.00     0.57 <
       348    1   0   4   1   2     0.43     0.83     0.52 <
       349    1   1   4   1  -2     1.24     1.61     0.49 o
       350    1   1   4   1  -1     6.06     6.99     0.54 o
       351    2  -1  -4   1   0  3103.59  3172.13    68.28 o
       351    1   1   4   1   0  3103.59  3172.13    68.28 o
       352    1   1   4   1   1     1.60     2.34     0.53 o
       353    1   1   4   1   2     0.16     0.32     0.49 <
       354    1   2   4   1  -2     3.55     4.79     0.55 o
       355    1   2   4   1  -1     6.53     4.74     0.57 o
       356    2  -2  -4   1   0    56.09    51.46     1.21 o
       356    1   2   4   1   0    56.09    51.46     1.21 o
       357    1   2   4   1   1     1.37     1.22     0.46 <
       358    1   2   4   1   2     0.76     0.39     0.47 <
       359    1   3   4   1  -2     1.31     0.93     0.56 <
       360    1   3   4   1  -1    13.75    15.04     0.83 o
       361    2  -3  -4   1   0  2015.98  2252.45    36.22 o
       361    1   3   4   1   0  2015.98  2252.45    36.22 o
       362    1   3   4   1   1     7.95     9.41     0.73 o
       363    1   3   4   1   2     0.04    -0.81     0.69 <
       364    1   4   4   1  -2     0.55     1.46     1.00 <
       365    2   2  -5   1   0  1586.04  1883.34    42.03 o
       365    1  -2   5   1   0  1586.04  1883.34    42.03 o
       366    1  -2   5   1   1     3.96     5.00     0.91 o
       367    1  -2   5   1   2     0.00     0.12     0.77 <
       368    1  -1   5   1  -2     0.45    -0.65     0.72 <
       369    1  -1   5   1  -1     0.07     0.09     0.71 <
       370    2   1  -5   1   0    45.89    40.42     1.40 o
       370    1  -1   5   1   0    45.89    40.42     1.40 o
       371    1  -1   5   1   1     0.57     1.56     0.78 <
       372    1  -1   5   1   2     0.03     0.51     0.59 <
       373    1   0   5   1  -2     0.62     0.83     0.68 <
       374    1   0   5   1  -1     0.93     0.88     0.60 <
       375    2   0  -5   1   0  1949.26  2123.31    30.11 o
       375    1   0   5   1   0  1949.26  2123.31    30.11 o
       376    1   0   5   1   1     0.02    -0.50     0.60 <
       377    1   0   5   1   2     0.06     0.88     0.59 <
       378    1   1   5   1  -2     0.19    -0.17     0.69 <
       379    1   1   5   1  -1     4.23     4.64     0.70 o
       380    2  -1  -5   1   0    45.82    38.26     1.46 o
       380    1   1   5   1   0    45.82    38.26     1.46 o
       381    1   1   5   1   1     0.38     1.17     0.73 <
       382    1   1   5   1   2     0.38     1.06     0.70 <
       383    1   2   5   1  -2     0.71     1.55     0.94 <
       384    1   2   5   1  -1     6.71     7.93     1.12 o
       385    2  -2  -5   1   0  1607.21  1871.85    52.35 o
       385    1   2   5   1   0  1607.21  1871.85    52.35 o
       386    1   2   5   1   1     2.64     5.53     1.88 <
       387    1  -5   0   2  -1     8.29     9.04     1.15 o
       388    2   5   0   2   0     9.88    12.90     1.10 o
       388    1  -5   0   2   0     9.88    12.90     1.10 o
       389    1  -5   0   2   1     9.59     8.48     0.97 o
       390    1  -5   0   2   2     0.85     1.42     0.73 <
       391    1  -4   0   2  -2     2.07     1.64     0.71 <
       392    1  -4   0   2  -1     9.69     7.95     0.71 o
       393    2   4   0   2   0  3385.05  3394.50    47.53 o
       393    1  -4   0   2   0  3385.05  3394.50    47.53 o
       394    1  -4   0   2   1    34.42    34.55     1.06 o
       395    1  -4   0   2   2     2.84     3.56     0.55 o
       396    1  -3   0   2  -2     0.32     0.07     0.56 <
       397    1  -3   0   2  -1    16.25    14.02     0.65 o
       398    2   3   0   2   0    22.58    23.12     0.79 o
       398    1  -3   0   2   0    22.58    23.12     0.79 o
       399    1  -3   0   2   1    12.89    15.79     0.62 o
       400    1  -3   0   2   2     0.69     0.25     0.34 <
       401    1  -2   0   2  -2     5.77     7.55     0.46 o
       402    1  -2   0   2  -1     3.03     4.16     0.32 o
       403    2   2   0   2   0  8237.83  8262.86    97.93 o
       403    1  -2   0   2   0  8237.83  8262.86    97.93 o
       404    1  -2   0   2   1    18.59    19.80     0.42 o
       405    1  -2   0   2   2    32.42    23.78     0.52 o
       406    1  -1   0   2  -2     2.49     5.35     0.24 o
       407    1  -1   0   2  -1    12.12    14.67     0.37 o
       408    2   1   0   2   0    26.61    34.23     0.59 o
       408    1  -1   0   2   0    26.61    34.23     0.59 o
       409    1  -1   0   2   1    16.61    17.83     0.35 o
       410    1  -1   0   2   2     1.55     1.58     0.15 o
       411    1   0   0   2  -2    15.70    14.34     0.37 o
       412    1   0   0   2  -1     0.37     0.52     0.28 <
       413    2   0   0   2   0 12057.30 10654.00   187.01 o
       413    1   0   0   2   0 12057.30 10654.00   187.01 o
       414    1   0   0   2   1     4.11     4.36     0.30 o
       415    1   0   0   2   2     6.28     5.41     0.22 o
       416    1   1   0   2  -2     5.19     4.35     0.27 o
       417    1   1   0   2  -1    10.04     9.18     0.34 o
       418    2  -1   0   2   0    24.53    40.88     0.67 o
       418    1   1   0   2   0    24.53    40.88     0.67 o
       419    1   1   0   2   1     0.10     0.17     0.14 <
       420    1   1   0   2   2     2.92     4.01     0.22 o
       421    1   2   0   2  -2     4.65     3.23     0.24 o
       422    1   2   0   2  -1    23.52    22.88     0.55 o
       423    2  -2   0   2   0  8243.58  8497.91   126.41 o
       423    1   2   0   2   0  8243.58  8497.91   126.41 o
       424    1   2   0   2   1    22.33    23.22     0.78 o
       425    1   2   0   2   2     3.12     1.06     0.36 <
       426    1   3   0   2  -2     1.51     0.45     0.52 <
       427    1   3   0   2  -1     5.62     1.39     0.43 o
       428    2  -3   0   2   0    21.03    22.02     0.78 o
       428    1   3   0   2   0    21.03    22.02     0.78 o
       429    1   3   0   2   1     1.08     2.00     0.51 o
       430    1   3   0   2   2     3.75     3.71     0.66 o
       431    1   4   0   2  -2     9.14     9.45     0.78 o
       432    1   4   0   2  -1    28.60    29.40     1.17 o
       433    2  -4   0   2   0  3386.25  3443.26    55.16 o
       433    1   4   0   2   0  3386.25  3443.26    55.16 o
       434    1   4   0   2   1    29.94    29.50     1.03 o
       435    1   4   0   2   2     0.33    -0.31     0.61 <
       436    1   5   0   2  -2     1.27     2.40     0.75 o
       437    1   5   0   2  -1    13.44     8.64     0.98 o
       438    2  -5   0   2   0     8.87    10.00     1.22 o
       438    1   5   0   2   0     8.87    10.00     1.22 o
       439    1   5   0   2   1     1.28     1.70     1.03 <
       440    1  -5   1   2  -1     8.71     7.56     1.26 o
       441    2   5  -1   2   0  1939.86  2191.58    28.75 o
       441    1  -5   1   2   0  1939.86  2191.58    28.75 o
       442    1  -5   1   2   1    30.00    25.94     0.88 o
       443    1  -5   1   2   2     0.80    -0.07     0.54 <
       444    1  -4   1   2  -2     0.03     0.21     0.49 <
       445    1  -4   1   2  -1    11.94    10.07     0.54 o
       446    2   4  -1   2   0    14.93    14.20     0.57 o
       446    1  -4   1   2   0    14.93    14.20     0.57 o
       447    1  -4   1   2   1    10.67    10.01     0.46 o
       448    1  -4   1   2   2     0.62     0.21     0.36 <
       449    1  -3   1   2  -2     3.20     3.05     0.40 o
       450    1  -3   1   2  -1     6.40     8.26     0.42 o
       451    2   3  -1   2   0  5014.34  5195.69    52.09 o
       451    1  -3   1   2   0  5014.34  5195.69    52.09 o
       452    1  -3   1   2   1    32.40    41.23     0.65 o
       453    1  -3   1   2   2     2.19     1.33     0.22 o
       454    1  -2   1   2  -2     1.03     1.46     0.29 o
       455    1  -2   1   2  -1    15.99    12.33     0.36 o
       456    2   2  -1   2   0    26.86    23.75     0.47 o
       456    1  -2   1   2   0    26.86    23.75     0.47 o
       457    1  -2   1   2   1    14.48    15.68     0.36 o
       458    1  -2   1   2   2     0.57     0.11     0.13 <
       459    1  -1   1   2  -2     9.10     9.40     0.24 o
       460    1  -1   1   2  -1     0.07     0.13     0.14 <
       461    2   1  -1   2   0 10674.10 10625.70    94.82 o
       461    1  -1   1   2   0 10674.10 10625.70    94.82 o
       462    1  -1   1   2   1    40.92    45.81     0.50 o
       463    1  -1   1   2   2     1.03     0.15     0.11 <
       464    1   0   1   2  -2     7.40     7.05     0.23 o
       465    1   0   1   2  -1     9.89    10.13     0.24 o
       466    2   0  -1   2   0    25.95    32.20     0.54 o
       466    1   0   1   2   0    25.95    32.20     0.54 o
       467    1   0   1   2   1     3.17     3.80     0.14 o
       468    1   0   1   2   2     3.49     3.70     0.12 o
       469    1   1   1   2  -2    45.94    40.20     0.42 o
       470    1   1   1   2  -1    50.86    55.88     0.51 o
       471    2  -1  -1   2   0 10714.90 10645.50    83.23 o
       471    1   1   1   2   0 10714.90 10645.50    83.23 o
       472    1   1   1   2   1     8.48     7.09     0.16 o
       473    1   1   1   2   2     4.48     2.59     0.13 o
       474    1   2   1   2  -2     0.92     0.54     0.18 o
       475    1   2   1   2  -1     2.55     1.52     0.15 o
       476    2  -2  -1   2   0    25.59    28.22     0.40 o
       476    1   2   1   2   0    25.59    28.22     0.40 o
       477    1   2   1   2   1     0.41     0.57     0.16 o
       478    1   2   1   2   2     3.09     5.48     0.21 o
       479    1   3   1   2  -2    15.21    19.09     0.43 o
       480    1   3   1   2  -1    30.97    36.46     0.59 o
       481    2  -3  -1   2   0  5019.52  5327.29    51.75 o
       481    1   3   1   2   0  5019.52  5327.29    51.75 o
       482    1   3   1   2   1    26.35    30.01     0.58 o
       483    1   3   1   2   2     1.21     0.73     0.32 <
       484    1   4   1   2  -2     0.94     0.60     0.39 <
       485    1   4   1   2  -1     9.75     3.26     0.47 o
       486    2  -4  -1   2   0    13.58    14.36     0.61 o
       486    1   4   1   2   0    13.58    14.36     0.61 o
       487    1   4   1   2   1     1.24     1.93     0.52 o
       488    1   4   1   2   2     3.63     3.84     0.54 o
       489    1   5   1   2  -2     7.44     8.48     0.71 o
       490    1   5   1   2  -1    22.84    20.05     0.88 o
       491    2  -5  -1   2   0  1935.18  2010.00    26.73 o
       491    1   5   1   2   0  1935.18  2010.00    26.73 o
       492    1   5   1   2   1    25.43    23.84     1.22 o
       493    1  -5   2   2   1     8.04     7.51     0.80 o
       494    1  -5   2   2   2     0.73     1.20     0.68 <
       495    1  -4   2   2  -2     1.66     1.32     0.57 <
       496    1  -4   2   2  -1     7.41     8.07     0.65 o
       497    2   4  -2   2   0  2664.56  2742.80    36.70 o
       497    1  -4   2   2   0  2664.56  2742.80    36.70 o
       498    1  -4   2   2   1    27.18    29.08     0.99 o
       499    1  -4   2   2   2     1.87     1.70     0.63 <
       500    1  -3   2   2  -2     0.24     0.16     0.50 <
       501    1  -3   2   2  -1    11.73    11.84     0.74 o
       502    2   3  -2   2   0    18.35    16.00     0.66 o
       502    1  -3   2   2   0    18.35    16.00     0.66 o
       503    1  -3   2   2   1     9.58    10.06     0.54 o
       504    1  -3   2   2   2     0.52    -0.07     0.34 <
       505    1  -2   2   2  -2     4.22     4.79     0.51 o
       506    1  -2   2   2  -1     1.99     2.54     0.34 o
       507    2   2  -2   2   0  5749.49  5967.08    73.02 o
       507    1  -2   2   2   0  5749.49  5967.08    73.02 o
       508    1  -2   2   2   1    13.29    13.78     0.42 o
       509    1  -2   2   2   2    17.50    14.03     0.38 o
       510    1  -1   2   2  -2     1.65     3.03     0.26 o
       511    1  -1   2   2  -1     7.29     9.14     0.41 o
       512    2   1  -2   2   0    22.23    28.44     0.59 o
       512    1  -1   2   2   0    22.23    28.44     0.59 o
       513    1  -1   2   2   1     8.39     8.72     0.25 o
       514    1  -1   2   2   2     1.08     1.13     0.15 o
       515    1   0   2   2  -2     9.72     9.12     0.29 o
       516    1   0   2   2  -1     0.40     0.35     0.19 <
       517    2   0  -2   2   0  7348.88  7837.04    81.91 o
       517    1   0   2   2   0  7348.88  7837.04    81.91 o
       518    1   0   2   2   1     1.49     2.18     0.18 o
       519    1   0   2   2   2     3.52     3.04     0.17 o
       520    1   1   2   2  -2     2.92     2.98     0.20 o
       521    1   1   2   2  -1     4.78     4.67     0.23 o
       522    2  -1  -2   2   0    20.58    27.64     0.48 o
       522    1   1   2   2   0    20.58    27.64     0.48 o
       523    1   1   2   2   1     0.06     0.01     0.20 <
       524    1   1   2   2   2     1.88     2.46     0.20 o
       525    1   2   2   2  -2     4.27     3.06     0.27 o
       526    1   2   2   2  -1    16.83    15.50     0.37 o
       527    2  -2  -2   2   0  5759.47  5978.50    56.45 o
       527    1   2   2   2   0  5759.47  5978.50    56.45 o
       528    1   2   2   2   1    14.95    15.87     0.34 o
       529    1   2   2   2   2     2.26     0.96     0.20 o
       530    1   3   2   2  -2     0.92     0.51     0.27 <
       531    1   3   2   2  -1     4.85     1.00     0.32 o
       532    2  -3  -2   2   0    16.85    15.39     0.42 o
       532    1   3   2   2   0    16.85    15.39     0.42 o
       533    1   3   2   2   1     0.70     1.81     0.27 o
       534    1   3   2   2   2     2.82     3.68     0.32 o
       535    1   4   2   2  -2     7.45     7.29     0.59 o
       536    1   4   2   2  -1    22.74    25.28     0.82 o
       537    2  -4  -2   2   0  2666.93  2665.11    35.42 o
       537    1   4   2   2   0  2666.93  2665.11    35.42 o
       538    1   4   2   2   1    22.92    19.13     1.24 o
       539    1   4   2   2   2     0.28    -0.45     0.83 <
       540    1   5   2   2  -2     0.94     1.59     1.22 <
       541    1   5   2   2  -1    11.22    11.15     2.03 o
       542    1  -4   3   2  -1     7.08     7.01     0.76 o
       543    2   4  -3   2   0     9.51     9.08     0.72 o
       543    1  -4   3   2   0     9.51     9.08     0.72 o
       544    1  -4   3   2   1     7.05     5.55     0.62 o
       545    1  -4   3   2   2     0.43     0.48     0.54 <
       546    1  -3   3   2  -2     1.98     2.04     0.50 o
       547    1  -3   3   2  -1     3.51     5.76     0.54 o
       548    2   3  -3   2   0  2974.23  3037.50    35.59 o
       548    1  -3   3   2   0  2974.23  3037.50    35.59 o
       549    1  -3   3   2   1    18.70    19.90     0.65 o
       550    1  -3   3   2   2     1.12     0.58     0.40 <
       551    1  -2   3   2  -2     0.57     0.95     0.39 <
       552    1  -2   3   2  -1     7.65     6.25     0.44 o
       553    2   2  -3   2   0    18.50    14.95     0.56 o
       553    1  -2   3   2   0    18.50    14.95     0.56 o
       554    1  -2   3   2   1     7.07     6.51     0.41 o
       555    1  -2   3   2   2     0.37     0.16     0.34 <
       556    1  -1   3   2  -2     4.66     4.47     0.40 o
       557    1  -1   3   2  -1     0.04     0.05     0.34 <
       558    2   1  -3   2   0  5033.98  5106.12    54.78 o
       558    1  -1   3   2   0  5033.98  5106.12    54.78 o
       559    1  -1   3   2   1    13.99    16.56     0.53 o
       560    1  -1   3   2   2     0.38     0.05     0.26 <
       561    1   0   3   2  -2     2.69     3.33     0.39 o
       562    1   0   3   2  -1     3.43     3.49     0.36 o
       563    2   0  -3   2   0    17.42    23.04     0.85 o
       563    1   0   3   2   0    17.42    23.04     0.85 o
       564    1   0   3   2   1     1.27     1.56     0.33 o
       565    1   0   3   2   2     1.32     1.42     0.26 o
       566    1   1   3   2  -2    17.24    17.15     0.48 o
       567    1   1   3   2  -1    18.19    23.56     0.66 o
       568    2  -1  -3   2   0  5056.30  5344.29    60.09 o
       568    1   1   3   2   0  5056.30  5344.29    60.09 o
       569    1   1   3   2   1     3.50     3.22     0.28 o
       570    1   1   3   2   2     2.27     1.41     0.28 o
       571    1   2   3   2  -2     0.57     0.16     0.36 <
       572    1   2   3   2  -1     1.60     0.04     0.38 <
       573    2  -2  -3   2   0    17.29    16.03     0.59 o
       573    1   2   3   2   0    17.29    16.03     0.59 o
       574    1   2   3   2   1     0.14     0.18     0.34 <
       575    1   2   3   2   2     1.67     2.69     0.36 o
       576    1   3   3   2  -2     8.79    10.67     0.68 o
       577    1   3   3   2  -1    18.12    20.46     0.83 o
       578    2  -3  -3   2   0  2980.93  3053.68    44.90 o
       578    1   3   3   2   0  2980.93  3053.68    44.90 o
       579    1   3   3   2   1    14.62    17.96     0.73 o
       580    1   3   3   2   2     0.77     0.50     0.47 <
       581    1   4   3   2  -2     0.42     1.55     0.62 <
       582    1   4   3   2  -1     7.00     4.40     0.85 o
       583    2  -4  -3   2   0     8.57    11.04     1.00 o
       583    1   4   3   2   0     8.57    11.04     1.00 o
       584    1   4   3   2   1     0.62     1.14     0.83 <
       585    1  -4   4   2   2     0.64     0.49     1.07 <
       586    1  -3   4   2  -2     0.12     0.15     0.73 <
       587    1  -3   4   2  -1     5.05     4.49     0.56 o
       588    2   3  -4   2   0     9.48     8.70     0.67 o
       588    1  -3   4   2   0     9.48     8.70     0.67 o
       589    1  -3   4   2   1     4.79     4.43     0.49 o
       590    1  -3   4   2   2     0.28     0.04     0.47 <
       591    1  -2   4   2  -2     2.03     3.01     0.49 o
       592    1  -2   4   2  -1     0.69     1.37     0.44 o
       593    2   2  -4   2   0  2614.05  2725.62    29.63 o
       593    1  -2   4   2   0  2614.05  2725.62    29.63 o
       594    1  -2   4   2   1     6.69     6.56     0.51 o
       595    1  -2   4   2   2     4.28     4.87     0.46 o
       596    1  -1   4   2  -2     0.70     1.76     0.50 o
       597    1  -1   4   2  -1     2.47     2.73     0.50 o
       598    2   1  -4   2   0    13.06    12.52     0.68 o
       598    1  -1   4   2   0    13.06    12.52     0.68 o
       599    1  -1   4   2   1     2.85     2.82     0.51 o
       600    1  -1   4   2   2     0.52     0.79     0.49 <
       601    1   0   4   2  -2     4.14     4.58     0.51 o
       602    1   0   4   2  -1     0.53     0.50     0.45 <
       603    2   0  -4   2   0  3106.22  3214.51    36.46 o
       603    1   0   4   2   0  3106.22  3214.51    36.46 o
       604    1   0   4   2   1     0.17     0.54     0.55 <
       605    1   0   4   2   2     1.53     1.14     0.62 <
       606    1   1   4   2  -2     0.98     1.29     0.51 <
       607    1   1   4   2  -1     1.11     1.12     0.51 <
       608    2  -1  -4   2   0    12.13    15.28     0.82 o
       608    1   1   4   2   0    12.13    15.28     0.82 o
       609    1   1   4   2   1     0.06     0.49     0.53 <
       610    1   1   4   2   2     0.79     1.83     0.50 o
       611    1   2   4   2  -2     3.15     2.70     0.55 o
       612    1   2   4   2  -1     8.30     8.75     0.64 o
       613    2  -2  -4   2   0  2622.23  2722.71    41.07 o
       613    1   2   4   2   0  2622.23  2722.71    41.07 o
       614    1   2   4   2   1     5.80     7.67     0.64 o
       615    1   2   4   2   2     1.09     0.86     0.54 <
       616    1   3   4   2  -2     0.26    -0.21     0.64 <
       617    1   3   4   2  -1     3.19     1.20     0.65 <
       618    2  -3  -4   2   0     8.62    11.19     0.93 o
       618    1   3   4   2   0     8.62    11.19     0.93 o
       619    1   3   4   2   1     0.20     0.66     0.72 <
       620    1   3   4   2   2     1.34     1.41     0.69 <
       621    2   2  -5   2   0     7.86    11.50     1.96 o
       621    1  -2   5   2   0     7.86    11.50     1.96 o
       622    1  -2   5   2   1     2.71     2.04     0.91 <
       623    1  -2   5   2   2     0.22     0.53     0.86 <
       624    1  -1   5   2  -2     1.85     3.02     0.92 o
       625    1  -1   5   2  -1     0.04     0.30     0.68 <
       626    2   1  -5   2   0  1888.65  2095.28    30.95 o
       626    1  -1   5   2   0  1888.65  2095.28    30.95 o
       627    1  -1   5   2   1     3.60     4.93     0.79 o
       628    1  -1   5   2   2     0.34    -0.15     0.68 <
       629    1   0   5   2  -2     0.72     1.89     0.70 <
       630    1   0   5   2  -1     0.70     2.11     0.71 <
       631    2   0  -5   2   0     7.97    10.64     0.86 o
       631    1   0   5   2   0     7.97    10.64     0.86 o
       632    1   0   5   2   1     0.53     0.33     0.64 <
       633    1   0   5   2   2     0.42     1.10     0.60 <
       634    1   1   5   2  -2     4.87     4.82     0.88 o
       635    1   1   5   2  -1     4.99     7.59     0.89 o
       636    2  -1  -5   2   0  1896.12  2069.21    30.97 o
       636    1   1   5   2   0  1896.12  2069.21    30.97 o
       637    1   1   5   2   1     0.90     0.96     0.71 <
       638    1   1   5   2   2     0.93     0.68     0.67 <
       639    1   2   5   2  -2     0.21     1.53     1.31 <
       640    1  -5   0   3  -1     5.99     3.94     1.64 <
       641    2   5   0   3   0  2668.26  3020.39    51.72 o
       641    1  -5   0   3   0  2668.26  3020.39    51.72 o
       642    1  -5   0   3   1    11.62     9.71     0.99 o
       643    1  -5   0   3   2     0.80     0.65     0.78 <
       644    1  -4   0   3  -2     0.32     0.10     0.68 <
       645    1  -4   0   3  -1     8.52     8.16     0.84 o
       646    2   4   0   3   0   112.79   126.70     2.70 o
       646    1  -4   0   3   0   112.79   126.70     2.70 o
       647    1  -4   0   3   1     4.10     4.07     0.62 o
       648    1  -4   0   3   2     2.45     1.53     0.53 <
       649    1  -3   0   3  -2     8.47     6.33     0.73 o
       650    1  -3   0   3  -1     5.03     4.17     0.58 o
       651    2   3   0   3   0  7574.28  8202.79   131.51 o
       651    1  -3   0   3   0  7574.28  8202.79   131.51 o
       652    1  -3   0   3   1     3.42     0.32     0.44 <
       653    1  -3   0   3   2     1.49     0.43     0.37 <
       654    1  -2   0   3  -2     3.81     3.37     0.46 o
       655    1  -2   0   3  -1     4.48     3.88     0.42 o
       656    2   2   0   3   0   294.24   360.76     5.25 o
       656    1  -2   0   3   0   294.24   360.76     5.25 o
       657    1  -2   0   3   1     0.97     0.37     0.22 <
       658    1  -2   0   3   2     2.79     0.27     0.17 <
       659    1  -1   0   3  -2    25.31    19.54     0.50 o
       660    1  -1   0   3  -1     0.09     0.04     0.16 <
       661    2   1   0   3   0 17625.20 16923.50   209.77 o
       661    1  -1   0   3   0 17625.20 16923.50   209.77 o
       662    1  -1   0   3   1    28.16    30.71     0.53 o
       663    1  -1   0   3   2     5.08     5.43     0.21 o
       664    1   0   0   3  -2     8.35     6.96     0.29 o
       665    1   0   0   3  -1     9.74    11.19     0.49 o
       666    2   0   0   3   0   795.76   801.25    12.95 o
       666    1   0   0   3   0   795.76   801.25    12.95 o
       667    1   0   0   3   1     2.24     2.61     0.37 o
       668    1   0   0   3   2    11.12    10.38     0.37 o
       669    1   1   0   3  -2    35.57    34.74     0.73 o
       670    1   1   0   3  -1     2.60     0.60     0.25 <
       671    2  -1   0   3   0 17703.60 16288.20   240.85 o
       671    1   1   0   3   0 17703.60 16288.20   240.85 o
       672    1   1   0   3   1    44.79    50.50     0.86 o
       673    1   1   0   3   2     3.71     5.84     0.23 o
       674    1   2   0   3  -2     1.34     0.52     0.24 <
       675    1   2   0   3  -1    19.97    23.45     0.56 o
       676    2  -2   0   3   0   242.99   383.10     5.48 o
       676    1   2   0   3   0   242.99   383.10     5.48 o
       677    1   2   0   3   1     0.09     0.45     0.34 <
       678    1   2   0   3   2     8.21    12.32     0.65 o
       679    1   3   0   3  -2    54.33    55.86     1.61 o
       680    1   3   0   3  -1    13.45    11.09     0.70 o
       681    2  -3   0   3   0  7726.27  8502.05   148.58 o
       681    1   3   0   3   0  7726.27  8502.05   148.58 o
       682    1   3   0   3   1    54.77    47.06     1.35 o
       683    1   3   0   3   2     0.75     1.31     0.59 <
       684    1   4   0   3  -2     0.92     1.49     0.70 <
       685    1   4   0   3  -1    20.98    20.00     1.00 o
       686    2  -4   0   3   0    80.33   129.04     3.03 o
       686    1   4   0   3   0    80.33   129.04     3.03 o
       687    1   4   0   3   1     0.14     0.32     0.75 <
       688    1   4   0   3   2     5.89     5.92     0.79 o
       689    1   5   0   3  -2    28.38    30.56     1.40 o
       690    1   5   0   3  -1    14.39    15.22     1.13 o
       691    2  -5   0   3   0  2774.85  2995.30    52.79 o
       691    1   5   0   3   0  2774.85  2995.30    52.79 o
       692    1   5   0   3   1    35.58    36.98     1.85 o
       693    2   5  -1   3   0    59.91    57.14     1.33 o
       693    1  -5   1   3   0    59.91    57.14     1.33 o
       694    1  -5   1   3   1     4.00     2.34     0.61 o
       695    1  -5   1   3   2     2.29     2.11     0.56 o
       696    1  -4   1   3  -2     4.36     3.15     0.56 o
       697    1  -4   1   3  -1     6.32     5.38     0.52 o
       698    2   4  -1   3   0  4312.41  4674.77    49.12 o
       698    1  -4   1   3   0  4312.41  4674.77    49.12 o
       699    1  -4   1   3   1     7.56     4.83     0.47 o
       700    1  -4   1   3   2     1.14     0.49     0.39 <
       701    1  -3   1   3  -2     1.44     0.69     0.42 <
       702    1  -3   1   3  -1     7.03     5.42     0.44 o
       703    2   3  -1   3   0   170.30   156.94     1.94 o
       703    1  -3   1   3   0   170.30   156.94     1.94 o
       704    1  -3   1   3   1     3.95     5.11     0.34 o
       705    1  -3   1   3   2     5.39     6.32     0.30 o
       706    1  -2   1   3  -2    13.61     9.71     0.42 o
       707    1  -2   1   3  -1     2.06     1.68     0.31 o
       708    2   2  -1   3   0 10721.40 11076.40   119.47 o
       708    1  -2   1   3   0 10721.40 11076.40   119.47 o
       709    1  -2   1   3   1     5.61     3.90     0.24 o
       710    1  -2   1   3   2     1.23     0.29     0.19 <
       711    1  -1   1   3  -2     6.36     5.82     0.21 o
       712    1  -1   1   3  -1     1.02     1.24     0.16 o
       713    2   1  -1   3   0   277.07   278.58     2.36 o
       713    1  -1   1   3   0   277.07   278.58     2.36 o
       714    1  -1   1   3   1    16.96    19.23     0.30 o
       715    1  -1   1   3   2    28.69    23.72     0.38 o
       716    1   0   1   3  -2    20.89    21.47     0.40 o
       717    1   0   1   3  -1     0.95     0.34     0.15 <
       718    2   0  -1   3   0 18152.70 16374.00   192.81 o
       718    1   0   1   3   0 18152.70 16374.00   192.81 o
       719    1   0   1   3   1    33.66    36.94     0.76 o
       720    1   0   1   3   2     8.38     8.49     0.20 o
       721    1   1   1   3  -2    30.41    25.42     0.37 o
       722    1   1   1   3  -1     0.75     0.41     0.11 o
       723    2  -1  -1   3   0   240.21   279.61     2.30 o
       723    1   1   1   3   0   240.21   279.61     2.30 o
       724    1   1   1   3   1     0.01     0.11     0.13 <
       725    1   1   1   3   2     8.70     9.95     0.23 o
       726    1   2   1   3  -2    52.99    49.47     0.80 o
       727    1   2   1   3  -1     6.26     3.82     0.30 o
       728    2  -2  -1   3   0 10856.70 11033.80   111.31 o
       728    1   2   1   3   0 10856.70 11033.80   111.31 o
       729    1   2   1   3   1    52.33    50.04     0.72 o
       730    1   2   1   3   2     1.77     3.89     0.25 o
       731    1   3   1   3  -2     6.07     6.69     0.38 o
       732    1   3   1   3  -1    16.60    15.85     0.51 o
       733    2  -3  -1   3   0   128.68   164.57     2.13 o
       733    1   3   1   3   0   128.68   164.57     2.13 o
       734    1   3   1   3   1     0.11     0.85     0.35 <
       735    1   3   1   3   2     6.53     7.96     0.43 o
       736    1   4   1   3  -2    35.55    35.13     0.97 o
       737    1   4   1   3  -1    14.12    11.95     0.65 o
       738    2  -4  -1   3   0  4432.20  4608.93    54.53 o
       738    1   4   1   3   0  4432.20  4608.93    54.53 o
       739    1   4   1   3   1    43.49    40.48     0.92 o
       740    1   4   1   3   2     0.19     0.40     0.53 <
       741    1   5   1   3  -2     0.14    -0.26     0.55 <
       742    1   5   1   3  -1    18.41    18.93     0.83 o
       743    2  -5  -1   3   0    40.78    57.73     1.56 o
       743    1   5   1   3   0    40.78    57.73     1.56 o
       744    1   5   1   3   1     0.15    -0.07     0.92 <
       745    1  -5   2   3   1     9.59     5.59     1.42 o
       746    1  -5   2   3   2     0.59     0.12     0.61 <
       747    1  -4   2   3  -2     0.28     0.06     0.59 <
       748    1  -4   2   3  -1     6.44     5.80     0.64 o
       749    2   4  -2   3   0    88.60    82.84     1.60 o
       749    1  -4   2   3   0    88.60    82.84     1.60 o
       750    1  -4   2   3   1     3.41     3.38     0.56 o
       751    1  -4   2   3   2     2.07     1.47     0.51 <
       752    1  -3   2   3  -2     6.57     5.22     0.55 o
       753    1  -3   2   3  -1     3.67     2.61     0.51 o
       754    2   3  -2   3   0  5690.35  6012.85    74.45 o
       754    1  -3   2   3   0  5690.35  6012.85    74.45 o
       755    1  -3   2   3   1     2.98     1.36     0.46 <
       756    1  -3   2   3   2     0.97     0.49     0.44 <
       757    1  -2   2   3  -2     2.87     2.83     0.38 o
       758    1  -2   2   3  -1     2.97     3.16     0.37 o
       759    2   2  -2   3   0   205.63   219.42     2.82 o
       759    1  -2   2   3   0   205.63   219.42     2.82 o
       760    1  -2   2   3   1     0.97     0.47     0.26 <
       761    1  -2   2   3   2     1.79     0.30     0.27 <
       762    1  -1   2   3  -2    17.21    12.18     0.48 o
       763    1  -1   2   3  -1     0.06     0.12     0.24 <
       764    2   1  -2   3   0 11205.00 11334.80   109.81 o
       764    1  -1   2   3   0 11205.00 11334.80   109.81 o
       765    1  -1   2   3   1    14.37    15.19     0.33 o
       766    1  -1   2   3   2     3.29     3.35     0.21 o
       767    1   0   2   3  -2     5.70     4.90     0.27 o
       768    1   0   2   3  -1     5.36     5.45     0.24 o
       769    2   0  -2   3   0   434.65   405.21     4.31 o
       769    1   0   2   3   0   434.65   405.21     4.31 o
       770    1   0   2   3   1     0.62     1.18     0.18 o
       771    1   0   2   3   2     6.45     6.70     0.24 o
       772    1   1   2   3  -2    23.74    23.90     0.46 o
       773    1   1   2   3  -1     2.36     1.20     0.22 o
       774    2  -1  -2   3   0 11272.60 11355.60   122.31 o
       774    1   1   2   3   0 11272.60 11355.60   122.31 o
       775    1   1   2   3   1    28.23    32.27     0.54 o
       776    1   1   2   3   2     2.53     4.30     0.30 o
       777    1   2   2   3  -2     1.18     0.81     0.33 <
       778    1   2   2   3  -1    13.82    16.80     0.52 o
       779    2  -2  -2   3   0   169.16   215.72     2.58 o
       779    1   2   2   3   0   169.16   215.72     2.58 o
       780    1   2   2   3   1     0.03     0.20     0.25 <
       781    1   2   2   3   2     5.81     7.67     0.36 o
       782    1   3   2   3  -2    37.73    37.37     0.92 o
       783    1   3   2   3  -1    10.95     9.02     0.50 o
       784    2  -3  -2   3   0  5807.39  5784.70    72.53 o
       784    1   3   2   3   0  5807.39  5784.70    72.53 o
       785    1   3   2   3   1    40.63    34.56     0.82 o
       786    1   3   2   3   2     0.60     1.63     0.42 o
       787    1   4   2   3  -2     0.73     0.53     0.70 <
       788    1   4   2   3  -1    16.87    16.80     0.95 o
       789    2  -4  -2   3   0    63.13    84.10     1.97 o
       789    1   4   2   3   0    63.13    84.10     1.97 o
       790    1   4   2   3   1     0.07     0.26     0.81 <
       791    1   4   2   3   2     4.59     4.62     1.14 o
       792    1   5   2   3  -2    22.31    23.13     1.43 o
       793    1  -4   3   3  -1     3.81     3.91     0.78 o
       794    2   4  -3   3   0  2741.88  2674.17    38.04 o
       794    1  -4   3   3   0  2741.88  2674.17    38.04 o
       795    1  -4   3   3   1     5.37     5.01     0.62 o
       796    1  -4   3   3   2     0.47     0.77     0.58 <
       797    1  -3   3   3  -2     0.95     0.00     0.50 <
       798    1  -3   3   3  -1     3.75     3.01     0.52 o
       799    2   3  -3   3   0   100.25    95.45     1.70 o
       799    1  -3   3   3   0   100.25    95.45     1.70 o
       800    1  -3   3   3   1     2.56     3.04     0.50 o
       801    1  -3   3   3   2     2.95     3.00     0.43 o
       802    1  -2   3   3  -2     7.82     5.93     0.55 o
       803    1  -2   3   3  -1     0.93     0.62     0.46 <
       804    2   2  -3   3   0  5760.39  5648.10    71.00 o
       804    1  -2   3   3   0  5760.39  5648.10    71.00 o
       805    1  -2   3   3   1     2.33     1.35     0.41 o
       806    1  -2   3   3   2     0.79     0.48     0.37 <
       807    1  -1   3   3  -2     3.48     2.67     0.42 o
       808    1  -1   3   3  -1     0.34     0.53     0.40 <
       809    2   1  -3   3   0   143.49   147.62     2.09 o
       809    1  -1   3   3   0   143.49   147.62     2.09 o
       810    1  -1   3   3   1     5.87     6.34     0.37 o
       811    1  -1   3   3   2     9.25     9.45     0.42 o
       812    1   0   3   3  -2    11.48    10.91     0.46 o
       813    1   0   3   3  -1     0.78     0.70     0.33 <
       814    2   0  -3   3   0  8157.62  8038.40    83.52 o
       814    1   0   3   3   0  8157.62  8038.40    83.52 o
       815    1   0   3   3   1    12.53    14.05     0.42 o
       816    1   0   3   3   2     3.29     4.15     0.30 o
       817    1   1   3   3  -2    11.76    11.49     0.46 o
       818    1   1   3   3  -1     0.70     0.25     0.33 <
       819    2  -1  -3   3   0   125.09   154.26     1.98 o
       819    1   1   3   3   0   125.09   154.26     1.98 o
       820    1   1   3   3   1     0.06    -0.24     0.31 <
       821    1   1   3   3   2     4.18     5.40     0.41 o
       822    1   2   3   3  -2    25.60    25.25     0.71 o
       823    1   2   3   3  -1     4.89     3.21     0.38 o
       824    2  -2  -3   3   0  5837.62  5957.12    73.46 o
       824    1   2   3   3   0  5837.62  5957.12    73.46 o
       825    1   2   3   3   1    26.81    26.53     0.63 o
       826    1   2   3   3   2     1.05     1.95     0.41 o
       827    1   3   3   3  -2     3.05     3.64     0.55 o
       828    1   3   3   3  -1    10.69    10.73     0.68 o
       829    2  -3  -3   3   0    75.89    99.42     2.08 o
       829    1   3   3   3   0    75.89    99.42     2.08 o
       830    1   3   3   3   1     0.02     0.93     0.52 <
       831    1   3   3   3   2     3.82     4.34     0.58 o
       832    1   4   3   3  -2    20.72    21.13     1.01 o
       833    1   4   3   3  -1     9.77     9.35     0.82 o
       834    2  -4  -3   3   0  2818.83  2699.23    54.84 o
       834    1   4   3   3   0  2818.83  2699.23    54.84 o
       835    1   4   3   3   1    26.90    28.62     1.47 o
       836    1  -4   4   3   2     1.26     1.66     1.37 <
       837    1  -3   4   3  -1     1.58     1.49     0.75 <
       838    2   3  -4   3   0  2796.05  2831.12    35.50 o
       838    1  -3   4   3   0  2796.05  2831.12    35.50 o
       839    1  -3   4   3   1     1.93     1.17     0.56 <
       840    1  -3   4   3   2     0.32    -0.08     0.48 <
       841    1  -2   4   3  -2     1.46     0.91     0.61 <
       842    1  -2   4   3  -1     1.02     1.86     0.56 o
       843    2   2  -4   3   0    91.14    86.76     1.71 o
       843    1  -2   4   3   0    91.14    86.76     1.71 o
       844    1  -2   4   3   1     0.88     0.03     0.48 <
       845    1  -2   4   3   2     0.79     0.29     0.47 <
       846    1  -1   4   3  -2     7.55     5.04     0.58 o
       847    1  -1   4   3  -1     0.05     0.03     0.47 <
       848    2   1  -4   3   0  4595.32  4528.46    59.97 o
       848    1  -1   4   3   0  4595.32  4528.46    59.97 o
       849    1  -1   4   3   1     3.48     3.22     0.55 o
       850    1  -1   4   3   2     1.45     2.37     0.55 o
       851    1   0   4   3  -2     2.71     2.56     0.48 o
       852    1   0   4   3  -1     1.79     2.33     0.44 o
       853    2   0  -4   3   0   144.82   142.96     2.08 o
       853    1   0   4   3   0   144.82   142.96     2.08 o
       854    1   0   4   3   1     0.08     0.42     0.46 <
       855    1   0   4   3   2     2.43     2.83     0.50 o
       856    1   1   4   3  -2    10.67    11.97     0.73 o
       857    1   1   4   3  -1     1.77     0.00     0.62 <
       858    2  -1  -4   3   0  4633.19  4676.83    69.95 o
       858    1   1   4   3   0  4633.19  4676.83    69.95 o
       859    1   1   4   3   1    10.78    12.07     0.69 o
       860    1   1   4   3   2     1.16     0.89     0.54 <
       861    1   2   4   3  -2     0.98     1.28     0.62 <
       862    1   2   4   3  -1     6.38     7.26     0.60 o
       863    2  -2  -4   3   0    74.77    84.68     1.84 o
       863    1   2   4   3   0    74.77    84.68     1.84 o
       864    1   2   4   3   1     0.02    -0.09     0.53 <
       865    1   2   4   3   2     2.57     3.52     0.59 o
       866    1   3   4   3  -2    15.73    16.45     1.08 o
       867    1   3   4   3  -1     6.44     5.52     0.75 o
       868    2  -3  -4   3   0  2855.68  2944.47    52.93 o
       868    1   3   4   3   0  2855.68  2944.47    52.93 o
       869    1   3   4   3   1    18.91    17.27     1.12 o
       870    1   3   4   3   2     0.32     0.17     0.98 <
       871    1  -2   5   3   2     0.40     0.02     1.02 <
       872    1  -1   5   3  -2     1.46     3.22     1.67 <
       873    1  -1   5   3  -1     0.06     0.46     1.05 <
       874    2   1  -5   3   0    57.94    55.17     1.77 o
       874    1  -1   5   3   0    57.94    55.17     1.77 o
       875    1  -1   5   3   1     1.56     2.41     0.64 o
       876    1  -1   5   3   2     2.13     2.68     0.69 o
       877    1   0   5   3  -2     5.00     4.15     0.89 o
       878    1   0   5   3  -1     0.55     0.06     0.78 <
       879    2   0  -5   3   0  2946.61  2911.57    43.19 o
       879    1   0   5   3   0  2946.61  2911.57    43.19 o
       880    1   0   5   3   1     3.24     3.88     0.73 o
       881    1   0   5   3   2     1.05     1.02     0.71 <
       882    1   1   5   3  -2     3.17     3.76     0.86 o
       883    1   1   5   3  -1     0.98     0.90     0.85 <
       884    2  -1  -5   3   0    51.10    54.85     1.67 o
       884    1   1   5   3   0    51.10    54.85     1.67 o
       885    1   1   5   3   1     0.14    -0.79     0.77 <
       886    1   1   5   3   2     1.49     3.87     0.98 o
       887    2   5   0   4   0   114.31   127.64     3.10 o
       887    1  -5   0   4   0   114.31   127.64     3.10 o
       888    1  -5   0   4   1     4.44     2.48     0.89 <
       889    1  -5   0   4   2    13.38    13.03     1.04 o
       890    1  -4   0   4  -2     6.99     6.25     0.79 o
       891    1  -4   0   4  -1     4.95     5.96     0.78 o
       892    2   4   0   4   0  2592.33  2708.31    43.88 o
       892    1  -4   0   4   0  2592.33  2708.31    43.88 o
       893    1  -4   0   4   1    16.52    15.17     1.04 o
       894    1  -4   0   4   2     3.14     2.01     0.72 <
       895    1  -3   0   4  -2     2.50     1.87     0.64 <
       896    1  -3   0   4  -1     7.77    10.40     0.75 o
       897    2   3   0   4   0   329.55   341.73     6.61 o
       897    1  -3   0   4   0   329.55   341.73     6.61 o
       898    1  -3   0   4   1     1.73    -0.05     0.50 <
       899    1  -3   0   4   2    31.10    30.07     0.87 o
       900    1  -2   0   4  -2    17.04    16.23     0.65 o
       901    1  -2   0   4  -1     0.72     1.22     0.31 o
       902    2   2   0   4   0  5882.44  6011.82    83.26 o
       902    1  -2   0   4   0  5882.44  6011.82    83.26 o
       903    1  -2   0   4   1    10.84    14.85     0.47 o
       904    1  -2   0   4   2     2.66     1.96     0.24 o
       905    1  -1   0   4  -2    10.41     6.19     0.38 o
       906    1  -1   0   4  -1     1.46     0.77     0.22 o
       907    2   1   0   4   0   604.95   631.13     8.31 o
       907    1  -1   0   4   0   604.95   631.13     8.31 o
       908    1  -1   0   4   1     3.18     3.80     0.23 o
       909    1  -1   0   4   2    25.78    25.47     0.48 o
       910    1   0   0   4  -2    44.73    46.07     1.06 o
       911    1   0   0   4  -1    18.86    21.49     0.72 o
       912    2   0   0   4   0  9805.73  8904.37   142.43 o
       912    1   0   0   4   0  9805.73  8904.37   142.43 o
       913    1   0   0   4   1     2.37     0.74     0.39 <
       914    1   0   0   4   2    15.59    14.14     0.51 o
       915    1   1   0   4  -2     6.87     8.06     0.48 o
       916    1   1   0   4  -1    30.75    29.96     0.98 o
       917    2  -1   0   4   0   621.57   572.55    11.87 o
       917    1   1   0   4   0   621.57   572.55    11.87 o
       918    1   1   0   4   1     0.29     0.12     0.24 <
       919    1   1   0   4   2    25.21    19.67     0.47 o
       920    1   2   0   4  -2    58.64    55.30     1.33 o
       921    1   2   0   4  -1    33.59    37.19     0.77 o
       922    2  -2   0   4   0  6088.26  5974.88    94.94 o
       922    1   2   0   4   0  6088.26  5974.88    94.94 o
       923    1   2   0   4   1    32.96    33.45     1.05 o
       924    1   2   0   4   2     6.34     6.44     0.60 o
       925    1   3   0   4  -2    11.11     9.55     0.93 o
       926    1   3   0   4  -1    35.89    44.57     1.45 o
       927    2  -3   0   4   0   341.71   343.84     6.10 o
       927    1   3   0   4   0   341.71   343.84     6.10 o
       928    1   3   0   4   1     0.01     1.07     0.61 <
       929    1   3   0   4   2    13.70    12.05     0.82 o
       930    1   4   0   4  -2    21.33    22.16     1.06 o
       931    1   4   0   4  -1    23.33    21.63     1.07 o
       932    2  -4   0   4   0  2748.18  2621.04    42.21 o
       932    1   4   0   4   0  2748.18  2621.04    42.21 o
       933    1   4   0   4   1    36.42    34.81     1.39 o
       934    1   4   0   4   2     1.08     0.97     0.78 <
       935    1   5   0   4  -2     1.80     2.39     0.94 <
       936    1   5   0   4  -1    31.54    29.73     1.30 o
       937    2  -5   0   4   0   115.88   133.53     3.28 o
       937    1   5   0   4   0   115.88   133.53     3.28 o
       938    2   5  -1   4   0  1510.90  1604.39    45.49 o
       938    1  -5   1   4   0  1510.90  1604.39    45.49 o
       939    1  -5   1   4   1    17.10    18.23     0.94 o
       940    1  -5   1   4   2     1.05     0.86     0.54 <
       941    1  -4   1   4  -2     0.65     0.73     0.65 <
       942    1  -4   1   4  -1     8.92    10.42     0.64 o
       943    2   4  -1   4   0   187.24   210.14     2.90 o
       943    1  -4   1   4   0   187.24   210.14     2.90 o
       944    1  -4   1   4   1     3.03     0.90     0.46 <
       945    1  -4   1   4   2    19.40    19.58     0.62 o
       946    1  -3   1   4  -2     9.76     8.76     0.63 o
       947    1  -3   1   4  -1     2.83     2.34     0.46 o
       948    2   3  -1   4   0  3725.06  3625.18    41.12 o
       948    1  -3   1   4   0  3725.06  3625.18    41.12 o
       949    1  -3   1   4   1    10.23     9.92     0.43 o
       950    1  -3   1   4   2    11.27    11.29     0.41 o
       951    1  -2   1   4  -2     5.14     3.48     0.40 o
       952    1  -2   1   4  -1     3.45     5.02     0.38 o
       953    2   2  -1   4   0   488.86   480.09     5.89 o
       953    1  -2   1   4   0   488.86   480.09     5.89 o
       954    1  -2   1   4   1     0.78     1.75     0.24 o
       955    1  -2   1   4   2    35.89    30.67     0.49 o
       956    1  -1   1   4  -2    25.11    27.56     0.55 o
       957    1  -1   1   4  -1     0.20     0.07     0.22 <
       958    2   1  -1   4   0  6688.47  6634.49    75.15 o
       958    1  -1   1   4   0  6688.47  6634.49    75.15 o
       959    1  -1   1   4   1     4.69     5.89     0.22 o
       960    1  -1   1   4   2    39.34    34.60     0.53 o
       961    1   0   1   4  -2     4.82     5.44     0.27 o
       962    1   0   1   4  -1     3.67     4.48     0.23 o
       963    2   0  -1   4   0   533.49   602.97     7.34 o
       963    1   0   1   4   0   533.49   602.97     7.34 o
       964    1   0   1   4   1     0.40     0.68     0.22 o
       965    1   0   1   4   2    16.56    16.30     0.36 o
       966    1   1   1   4  -2    18.13    17.34     0.46 o
       967    1   1   1   4  -1     4.61     3.19     0.20 o
       968    2  -1  -1   4   0  6770.42  6548.32    59.14 o
       968    1   1   1   4   0  6770.42  6548.32    59.14 o
       969    1   1   1   4   1    19.07    19.79     0.34 o
       970    1   1   1   4   2    10.16     9.37     0.27 o
       971    1   2   1   4  -2    13.67    11.30     0.39 o
       972    1   2   1   4  -1    37.37    41.95     0.89 o
       973    2  -2  -1   4   0   503.14   467.02     6.47 o
       973    1   2   1   4   0   503.14   467.02     6.47 o
       974    1   2   1   4   1     0.05     0.20     0.29 <
       975    1   2   1   4   2    17.47    11.49     0.41 o
       976    1   3   1   4  -2    19.44    17.26     0.59 o
       977    1   3   1   4  -1    22.62    23.06     0.68 o
       978    2  -3  -1   4   0  3902.62  3662.72    45.45 o
       978    1   3   1   4   0  3902.62  3662.72    45.45 o
       979    1   3   1   4   1    35.57    32.57     0.79 o
       980    1   3   1   4   2     2.73     3.34     0.50 o
       981    1   4   1   4  -2     3.93     3.67     0.61 o
       982    1   4   1   4  -1    34.07    37.21     1.19 o
       983    2  -4  -1   4   0   197.42   210.65     3.06 o
       983    1   4   1   4   0   197.42   210.65     3.06 o
       984    1   4   1   4   1     0.02    -0.06     0.56 <
       985    1   4   1   4   2     8.85     9.28     0.67 o
       986    1   5   1   4  -2    14.28    13.67     0.86 o
       987    1   5   1   4  -1    17.55    18.31     0.91 o
       988    2  -5  -1   4   0  1607.27  1483.37    42.21 o
       988    1   5   1   4   0  1607.27  1483.37    42.21 o
       989    1  -5   2   4   1     3.79     1.51     1.52 <
       990    1  -5   2   4   2    10.64     9.92     0.73 o
       991    1  -4   2   4  -2     5.50     6.06     0.73 o
       992    1  -4   2   4  -1     3.73     3.86     0.63 o
       993    2   4  -2   4   0  2057.76  2093.15    26.48 o
       993    1  -4   2   4   0  2057.76  2093.15    26.48 o
       994    1  -4   2   4   1    13.52    14.01     0.72 o
       995    1  -4   2   4   2     2.45     1.91     0.54 o
       996    1  -3   2   4  -2     1.97     0.96     0.64 <
       997    1  -3   2   4  -1     5.69     9.05     0.73 o
       998    2   3  -2   4   0   249.69   265.54     3.93 o
       998    1  -3   2   4   0   249.69   265.54     3.93 o
       999    1  -3   2   4   1     1.63     0.62     0.40 <
      1000    1  -3   2   4   2    21.51    19.79     0.66 o
      1001    1  -2   2   4  -2    12.73    11.95     0.49 o
      1002    1  -2   2   4  -1     0.41     1.09     0.37 <
      1003    2   2  -2   4   0  4282.19  4284.90    49.77 o
      1003    1  -2   2   4   0  4282.19  4284.90    49.77 o
      1004    1  -2   2   4   1     7.28     9.47     0.37 o
      1005    1  -2   2   4   2     2.38     1.60     0.27 o
      1006    1  -1   2   4  -2     7.20     4.49     0.32 o
      1007    1  -1   2   4  -1     0.75     0.47     0.27 <
      1008    2   1  -2   4   0   416.71   462.42     5.64 o
      1008    1  -1   2   4   0   416.71   462.42     5.64 o
      1009    1  -1   2   4   1     1.41     1.84     0.25 o
      1010    1  -1   2   4   2    16.64    15.69     0.36 o
      1011    1   0   2   4  -2    29.15    28.90     0.62 o
      1012    1   0   2   4  -1    11.44    13.29     0.43 o
      1013    2   0  -2   4   0  6349.28  6004.94    79.73 o
      1013    1   0   2   4   0  6349.28  6004.94    79.73 o
      1014    1   0   2   4   1     1.83     0.40     0.21 <
      1015    1   0   2   4   2     9.82     8.90     0.31 o
      1016    1   1   2   4  -2     4.98     5.22     0.31 o
      1017    1   1   2   4  -1    19.38    20.45     0.46 o
      1018    2  -1  -2   4   0   425.97   441.23     5.47 o
      1018    1   1   2   4   0   425.97   441.23     5.47 o
      1019    1   1   2   4   1     0.22     0.33     0.26 <
      1020    1   1   2   4   2    17.10    14.53     0.44 o
      1021    1   2   2   4  -2    38.73    41.48     0.83 o
      1022    1   2   2   4  -1    23.09    28.08     0.76 o
      1023    2  -2  -2   4   0  4423.76  4250.62    59.15 o
      1023    1   2   2   4   0  4423.76  4250.62    59.15 o
      1024    1   2   2   4   1    23.31    24.38     0.61 o
      1025    1   2   2   4   2     4.63     4.98     0.36 o
      1026    1   3   2   4  -2     7.15     6.16     0.52 o
      1027    1   3   2   4  -1    27.23    31.93     0.85 o
      1028    2  -3  -2   4   0   259.14   272.14     3.99 o
      1028    1   3   2   4   0   259.14   272.14     3.99 o
      1029    1   3   2   4   1     0.01     0.34     0.46 <
      1030    1   3   2   4   2    10.55     9.96     0.63 o
      1031    1   4   2   4  -2    16.99    17.71     0.85 o
      1032    1   4   2   4  -1    18.65    19.88     1.14 o
      1033    2  -4  -2   4   0  2178.79  2119.70    32.00 o
      1033    1   4   2   4   0  2178.79  2119.70    32.00 o
      1034    1   4   2   4   1    28.31    28.02     1.22 o
      1035    1   4   2   4   2     0.87     0.79     0.82 <
      1036    2   4  -3   4   0   119.49   119.29     2.53 o
      1036    1  -4   3   4   0   119.49   119.29     2.53 o
      1037    1  -4   3   4   1     2.39     0.35     0.60 <
      1038    1  -4   3   4   2    11.06    10.49     0.71 o
      1039    1  -3   3   4  -2     6.09     6.40     0.65 o
      1040    1  -3   3   4  -1     1.42     2.15     0.54 o
      1041    2   3  -3   4   0  2274.12  2256.82    28.63 o
      1041    1  -3   3   4   0  2274.12  2256.82    28.63 o
      1042    1  -3   3   4   1     6.82     6.56     0.59 o
      1043    1  -3   3   4   2     5.51     4.83     0.55 o
      1044    1  -2   3   4  -2     3.04     2.65     0.53 o
      1045    1  -2   3   4  -1     1.72     2.32     0.50 o
      1046    2   2  -3   4   0   266.50   270.64     3.81 o
      1046    1  -2   3   4   0   266.50   270.64     3.81 o
      1047    1  -2   3   4   1     0.50     0.56     0.45 <
      1048    1  -2   3   4   2    16.24    14.78     0.62 o
      1049    1  -1   3   4  -2    13.52    15.06     0.64 o
      1050    1  -1   3   4  -1     0.25    -0.24     0.43 <
      1051    2   1  -3   4   0  3573.47  3318.29    43.06 o
      1051    1  -1   3   4   0  3573.47  3318.29    43.06 o
      1052    1  -1   3   4   1     0.93     1.93     0.30 o
      1053    1  -1   3   4   2    14.38    14.16     0.48 o
      1054    1   0   3   4  -2     3.11     2.79     0.35 o
      1055    1   0   3   4  -1     2.06     1.61     0.39 o
      1056    2   0  -3   4   0   284.83   313.35     4.22 o
      1056    1   0   3   4   0   284.83   313.35     4.22 o
      1057    1   0   3   4   1     0.16     0.34     0.32 <
      1058    1   0   3   4   2     9.26     8.65     0.34 o
      1059    1   1   3   4  -2    11.87    11.12     0.46 o
      1060    1   1   3   4  -1     3.93     1.80     0.38 o
      1061    2  -1  -3   4   0  3613.02  3528.67    46.32 o
      1061    1   1   3   4   0  3613.02  3528.67    46.32 o
      1062    1   1   3   4   1     9.10     9.44     0.46 o
      1063    1   1   3   4   2     5.25     4.64     0.40 o
      1064    1   2   3   4  -2     6.10     6.51     0.63 o
      1065    1   2   3   4  -1    18.75    21.61     0.84 o
      1066    2  -2  -3   4   0   274.67   267.52     4.37 o
      1066    1   2   3   4   0   274.67   267.52     4.37 o
      1067    1   2   3   4   1     0.04     0.39     0.41 <
      1068    1   2   3   4   2     9.93     8.21     0.59 o
      1069    1   3   3   4  -2    12.95    13.12     0.82 o
      1070    1   3   3   4  -1    14.08    14.57     0.73 o
      1071    2  -3  -3   4   0  2376.49  2205.10    36.42 o
      1071    1   3   3   4   0  2376.49  2205.10    36.42 o
      1072    1   3   3   4   1    20.60    21.17     0.82 o
      1073    1   3   3   4   2     1.69     1.80     0.61 <
      1074    1   4   3   4  -2     1.95     1.65     0.80 <
      1075    1   4   3   4  -1    22.02    22.30     1.13 o
      1076    2  -4  -3   4   0   126.99   127.40     5.14 o
      1076    1   4   3   4   0   126.99   127.40     5.14 o
      1077    2   3  -4   4   0   125.43   125.95     2.28 o
      1077    1  -3   4   4   0   125.43   125.95     2.28 o
      1078    1  -3   4   4   1     1.36     1.07     0.64 <
      1079    1  -3   4   4   2     8.86     9.42     0.72 o
      1080    1  -2   4   4  -2     6.18     5.24     0.69 o
      1081    1  -2   4   4  -1     0.08     0.04     0.62 <
      1082    2   2  -4   4   0  2027.50  2023.43    26.70 o
      1082    1  -2   4   4   0  2027.50  2023.43    26.70 o
      1083    1  -2   4   4   1     3.06     4.15     0.58 o
      1084    1  -2   4   4   2     1.65     1.90     0.54 o
      1085    1  -1   4   4  -2     3.15     2.35     0.56 o
      1086    1  -1   4   4  -1     0.14     0.38     0.55 <
      1087    2   1  -4   4   0   190.92   197.45     3.30 o
      1087    1  -1   4   4   0   190.92   197.45     3.30 o
      1088    1  -1   4   4   1     0.28     0.52     0.50 <
      1089    1  -1   4   4   2     7.18     7.69     0.58 o
      1090    1   0   4   4  -2    11.91    12.40     0.73 o
      1091    1   0   4   4  -1     4.13     5.52     0.61 o
      1092    2   0  -4   4   0  2672.56  2577.45    35.54 o
      1092    1   0   4   4   0  2672.56  2577.45    35.54 o
      1093    1   0   4   4   1     0.80     0.36     0.49 <
      1094    1   0   4   4   2     4.06     4.65     0.57 o
      1095    1   1   4   4  -2     2.46     3.13     0.63 o
      1096    1   1   4   4  -1     7.15     7.02     0.93 o
      1097    2  -1  -4   4   0   193.43   193.76     4.14 o
      1097    1   1   4   4   0   193.43   193.76     4.14 o
      1098    1   1   4   4   1     0.20     0.68     0.60 <
      1099    1   1   4   4   2     7.50     5.85     0.69 o
      1100    1   2   4   4  -2    15.26    17.81     1.02 o
      1101    1   2   4   4  -1    10.05    12.19     1.03 o
      1102    2  -2  -4   4   0  2087.08  1991.51    40.87 o
      1102    1   2   4   4   0  2087.08  1991.51    40.87 o
      1103    1   2   4   4   1     9.94    11.21     0.93 o
      1104    1   2   4   4   2     2.20     2.28     0.78 <
      1105    1   3   4   4  -2     2.38     3.34     0.94 o
      1106    1   3   4   4  -1    13.84    15.79     0.89 o
      1107    2  -3  -4   4   0   130.99   136.22     3.65 o
      1107    1   3   4   4   0   130.99   136.22     3.65 o
      1108    1   3   4   4   1     0.04     1.14     0.95 <
      1109    1   3   4   4   2     5.34     6.75     1.32 o
      1110    1  -1   5   4  -1     0.26    -0.49     1.59 <
      1111    2   1  -5   4   0  1428.37  1592.89    63.58 o
      1111    1  -1   5   4   0  1428.37  1592.89    63.58 o
      1112    1  -1   5   4   1     0.01     0.83     1.31 <
      1113    1  -1   5   4   2     3.72     4.57     0.89 o
      1114    1   0   5   4  -2     1.51     1.60     1.51 <
      1115    1   0   5   4  -1     0.98     0.00     0.98 <
      1116    2   0  -5   4   0   121.66   118.19     3.08 o
      1116    1   0   5   4   0   121.66   118.19     3.08 o
      1117    1   0   5   4   1     0.22     0.57     0.78 <
      1118    1   0   5   4   2     4.12     3.08     0.83 o
      1119    1   1   5   4  -2     5.69     4.83     1.15 o
      1120    1   1   5   4  -1     2.57     2.17     1.06 <
      1121    2  -1  -5   4   0  1443.47  1504.30    42.69 o
      1121    1   1   5   4   0  1443.47  1504.30    42.69 o
      1122    1   1   5   4   1     2.84     3.22     1.11 <
      1123    1   1   5   4   2     2.05     3.22     1.50 <
      1124    1  -5   0   5   1    21.47    23.77     1.39 o
      1125    1  -5   0   5   2     5.34     3.37     0.85 o
      1126    1  -4   0   5  -2     1.90     1.91     0.81 <
      1127    1  -4   0   5  -1    17.00    12.97     1.25 o
      1128    2   4   0   5   0    65.22    61.17     1.87 o
      1128    1  -4   0   5   0    65.22    61.17     1.87 o
      1129    1  -4   0   5   1     3.03     3.00     0.74 o
      1130    1  -4   0   5   2     9.15    10.55     0.81 o
      1131    1  -3   0   5  -2    16.34    16.38     0.97 o
      1132    1  -3   0   5  -1     0.14     0.86     0.67 <
      1133    2   3   0   5   0  3980.20  3839.67    61.51 o
      1133    1  -3   0   5   0  3980.20  3839.67    61.51 o
      1134    1  -3   0   5   1    16.42    21.55     0.79 o
      1135    1  -3   0   5   2    20.74    21.87     0.78 o
      1136    1  -2   0   5  -2     4.61     4.60     0.46 o
      1137    1  -2   0   5  -1    17.80    16.67     0.93 o
      1138    2   2   0   5   0   158.84   120.31     2.89 o
      1138    1  -2   0   5   0   158.84   120.31     2.89 o
      1139    1  -2   0   5   1    11.98    14.25     0.67 o
      1140    1  -2   0   5   2    35.80    32.60     1.07 o
      1141    1  -1   0   5  -2    38.91    45.49     1.01 o
      1142    1  -1   0   5  -1     1.43     1.61     0.30 o
      1143    2   1   0   5   0  7231.07  6759.14    93.46 o
      1143    1  -1   0   5   0  7231.07  6759.14    93.46 o
      1144    1  -1   0   5   1     7.25     6.15     0.31 o
      1145    1  -1   0   5   2    17.55    19.77     0.47 o
      1146    1   0   0   5  -2    15.01    17.05     1.01 o
      1147    1   0   0   5  -1    21.02    22.23     1.22 o
      1148    2   0   0   5   0   173.51   171.72     5.01 o
      1148    1   0   0   5   0   173.51   171.72     5.01 o
      1149    1   0   0   5   1    12.99    12.85     0.80 o
      1150    1   0   0   5   2    32.00    32.69     1.50 o
      1151    1   1   0   5  -2    78.94    70.37     2.36 o
      1152    1   1   0   5  -1    34.60    33.43     1.05 o
      1153    2  -1   0   5   0  7336.38  6850.89   108.23 o
      1153    1   1   0   5   0  7336.38  6850.89   108.23 o
      1154    1   1   0   5   1    26.12    21.28     0.73 o
      1155    1   1   0   5   2    15.46    11.38     0.52 o
      1156    1   2   0   5  -2    10.95    10.65     0.63 o
      1157    1   2   0   5  -1     4.78     1.86     0.36 o
      1158    2  -2   0   5   0   147.07   112.90     1.71 o
      1158    1   2   0   5   0   147.07   112.90     1.71 o
      1159    1   2   0   5   1     0.85     0.52     0.50 <
      1160    1   2   0   5   2    22.32    23.96     0.98 o
      1161    1   3   0   5  -2    38.17    39.09     1.68 o
      1162    1   3   0   5  -1    24.58    27.02     1.61 o
      1163    2  -3   0   5   0  4075.47  3903.88    75.96 o
      1163    1   3   0   5   0  4075.47  3903.88    75.96 o
      1164    1   3   0   5   1    38.23    43.37     1.36 o
      1165    1   3   0   5   2     4.02     2.20     0.66 o
      1166    1   4   0   5  -2     0.36    -0.24     0.88 <
      1167    1   4   0   5  -1    13.52     8.00     0.92 o
      1168    2  -4   0   5   0    60.91    63.53     1.90 o
      1168    1   4   0   5   0    60.91    63.53     1.90 o
      1169    1   4   0   5   1     0.31     1.06     0.91 <
      1170    1   4   0   5   2    13.22    14.95     1.26 o
      1171    1   5   0   5  -2    21.84    23.04     1.56 o
      1172    1   5   0   5  -1    16.99    15.83     1.41 o
      1173    2  -5   0   5   0  1591.04  1614.75    64.79 o
      1173    1   5   0   5   0  1591.04  1614.75    64.79 o
      1174    1  -5   1   5   1     2.44     1.76     0.84 <
      1175    1  -5   1   5   2     7.20     6.53     0.69 o
      1176    1  -4   1   5  -2     9.04     6.85     0.83 o
      1177    1  -4   1   5  -1     0.79     1.39     0.68 <
      1178    2   4  -1   5   0  2454.69  2476.73    31.09 o
      1178    1  -4   1   5   0  2454.69  2476.73    31.09 o
      1179    1  -4   1   5   1    20.61    21.91     0.75 o
      1180    1  -4   1   5   2    10.50    10.18     0.58 o
      1181    1  -3   1   5  -2     2.30     3.35     0.58 o
      1182    1  -3   1   5  -1    17.49    17.96     0.78 o
      1183    2   3  -1   5   0   103.47   102.51     1.65 o
      1183    1  -3   1   5   0   103.47   102.51     1.65 o
      1184    1  -3   1   5   1     3.14     3.11     0.41 o
      1185    1  -3   1   5   2     7.03     4.43     0.39 o
      1186    1  -2   1   5  -2    25.39    25.86     0.69 o
      1187    1  -2   1   5  -1     0.73     0.17     0.35 <
      1188    2   2  -1   5   0  5383.15  5079.87    59.72 o
      1188    1  -2   1   5   0  5383.15  5079.87    59.72 o
      1189    1  -2   1   5   1    12.86    14.55     0.40 o
      1190    1  -2   1   5   2    27.43    23.89     0.51 o
      1191    1  -1   1   5  -2     7.23    10.33     0.44 o
      1192    1  -1   1   5  -1     9.16     9.42     0.39 o
      1193    2   1  -1   5   0   262.29   283.15     4.23 o
      1193    1  -1   1   5   0   262.29   283.15     4.23 o
      1194    1  -1   1   5   1     0.43     0.10     0.24 <
      1195    1  -1   1   5   2     8.93     8.97     0.32 o
      1196    1   0   1   5  -2    69.80    66.48     1.18 o
      1197    1   0   1   5  -1    10.59    11.08     0.38 o
      1198    2   0  -1   5   0  7009.89  7028.50    82.96 o
      1198    1   0   1   5   0  7009.89  7028.50    82.96 o
      1199    1   0   1   5   1     4.19     2.22     0.29 o
      1200    1   0   1   5   2    10.02    10.75     0.46 o
      1201    1   1   1   5  -2     2.19     1.22     0.25 o
      1202    1   1   1   5  -1     1.26     0.86     0.25 o
      1203    2  -1  -1   5   0   258.49   274.38     3.10 o
      1203    1   1   1   5   0   258.49   274.38     3.10 o
      1204    1   1   1   5   1     1.15     1.17     0.22 o
      1205    1   1   1   5   2    24.90    25.74     0.45 o
      1206    1   2   1   5  -2    45.33    44.71     0.78 o
      1207    1   2   1   5  -1    32.41    31.50     0.73 o
      1208    2  -2  -1   5   0  5485.79  4945.24    63.84 o
      1208    1   2   1   5   0  5485.79  4945.24    63.84 o
      1209    1   2   1   5   1    29.51    29.72     0.82 o
      1210    1   2   1   5   2     8.05     4.27     0.38 o
      1211    1   3   1   5  -2     1.27     0.54     0.48 <
      1212    1   3   1   5  -1     8.38     3.45     0.53 o
      1213    2  -3  -1   5   0    96.16   111.61     1.89 o
      1213    1   3   1   5   0    96.16   111.61     1.89 o
      1214    1   3   1   5   1     0.48     0.23     0.56 <
      1215    1   3   1   5   2    16.57    16.11     0.75 o
      1216    1   4   1   5  -2    29.97    31.02     1.14 o
      1217    1   4   1   5  -1    20.41    22.83     1.02 o
      1218    2  -4  -1   5   0  2525.99  2433.48    33.94 o
      1218    1   4   1   5   0  2525.99  2433.48    33.94 o
      1219    1   4   1   5   1    34.85    36.25     1.12 o
      1220    1   4   1   5   2     1.21     0.79     0.68 <
      1221    1   5   1   5  -2     0.41    -0.21     0.98 <
      1222    1   5   1   5  -1    15.88    11.02     1.97 o
      1223    1  -5   2   5   2     4.16     3.82     1.28 <
      1224    1  -4   2   5  -2     1.39     3.01     1.28 <
      1225    1  -4   2   5  -1    13.26    11.95     0.80 o
      1226    2   4  -2   5   0    51.43    56.61     1.50 o
      1226    1  -4   2   5   0    51.43    56.61     1.50 o
      1227    1  -4   2   5   1     2.55     3.00     0.62 o
      1228    1  -4   2   5   2     7.41     6.53     0.63 o
      1229    1  -3   2   5  -2    12.89    12.11     0.82 o
      1230    1  -3   2   5  -1     0.09     0.00     0.57 <
      1231    2   3  -2   5   0  3078.97  3037.02    39.80 o
      1231    1  -3   2   5   0  3078.97  3037.02    39.80 o
      1232    1  -3   2   5   1    12.73    14.39     0.59 o
      1233    1  -3   2   5   2    14.43    14.54     0.55 o
      1234    1  -2   2   5  -2     3.46     3.85     0.44 o
      1235    1  -2   2   5  -1    12.66    10.54     0.52 o
      1236    2   2  -2   5   0   121.22   111.72     1.65 o
      1236    1  -2   2   5   0   121.22   111.72     1.65 o
      1237    1  -2   2   5   1     7.77    10.04     0.44 o
      1238    1  -2   2   5   2    23.68    25.05     0.60 o
      1239    1  -1   2   5  -2    28.78    31.44     0.66 o
      1240    1  -1   2   5  -1     1.30     1.40     0.28 o
      1241    2   1  -2   5   0  5124.52  4946.35    55.02 o
      1241    1  -1   2   5   0  5124.52  4946.35    55.02 o
      1242    1  -1   2   5   1     4.70     3.74     0.30 o
      1243    1  -1   2   5   2    12.23    13.12     0.39 o
      1244    1   0   2   5  -2     9.56    10.14     0.52 o
      1245    1   0   2   5  -1    12.52    13.23     0.60 o
      1246    2   0  -2   5   0   134.62   107.61     1.95 o
      1246    1   0   2   5   0   134.62   107.61     1.95 o
      1247    1   0   2   5   1     7.47     8.66     0.37 o
      1248    1   0   2   5   2    21.02    21.58     0.51 o
      1249    1   1   2   5  -2    54.58    49.26     0.93 o
      1250    1   1   2   5  -1    22.80    22.16     0.53 o
      1251    2  -1  -2   5   0  5193.60  4722.80    48.31 o
      1251    1   1   2   5   0  5193.60  4722.80    48.31 o
      1252    1   1   2   5   1    16.69    15.14     0.46 o
      1253    1   1   2   5   2    10.93     8.13     0.36 o
      1254    1   2   2   5  -2     6.80     6.56     0.51 o
      1255    1   2   2   5  -1     3.54     1.55     0.43 o
      1256    2  -2  -2   5   0   113.67   113.19     2.18 o
      1256    1   2   2   5   0   113.67   113.19     2.18 o
      1257    1   2   2   5   1     0.73     0.54     0.52 <
      1258    1   2   2   5   2    16.52    16.33     0.64 o
      1259    1   3   2   5  -2    30.75    30.04     0.99 o
      1260    1   3   2   5  -1    19.09    20.33     0.80 o
      1261    2  -3  -2   5   0  3153.60  2895.53    37.49 o
      1261    1   3   2   5   0  3153.60  2895.53    37.49 o
      1262    1   3   2   5   1    28.70    31.86     0.85 o
      1263    1   3   2   5   2     3.21     2.17     0.49 o
      1264    1   4   2   5  -2     0.27     0.59     0.69 <
      1265    1   4   2   5  -1    11.30     6.41     0.96 o
      1266    2  -4  -2   5   0    48.41    53.14     2.03 o
      1266    1   4   2   5   0    48.41    53.14     2.03 o
      1267    1   4   2   5   1     0.30     0.90     0.75 <
      1268    1   4   2   5   2    10.53    10.74     0.96 o
      1269    1  -4   3   5   1    13.86    12.03     0.77 o
      1270    1  -4   3   5   2     5.84     5.49     0.63 o
      1271    1  -3   3   5  -2     1.43     1.66     0.70 <
      1272    1  -3   3   5  -1    10.16     9.09     0.74 o
      1273    2   3  -3   5   0    63.66    63.11     1.42 o
      1273    1  -3   3   5   0    63.66    63.11     1.42 o
      1274    1  -3   3   5   1     2.14     2.60     0.56 o
      1275    1  -3   3   5   2     5.19     4.65     0.57 o
      1276    1  -2   3   5  -2    15.29    15.39     0.84 o
      1277    1  -2   3   5  -1     0.48     0.65     0.56 <
      1278    2   2  -3   5   0  3102.24  3062.24    40.11 o
      1278    1  -2   3   5   0  3102.24  3062.24    40.11 o
      1279    1  -2   3   5   1     6.75     7.69     0.61 o
      1280    1  -2   3   5   2    12.80    12.91     0.64 o
      1281    1  -1   3   5  -2     3.86     5.32     0.59 o
      1282    1  -1   3   5  -1     4.69     4.53     0.56 o
      1283    2   1  -3   5   0   133.68   124.52     1.86 o
      1283    1  -1   3   5   0   133.68   124.52     1.86 o
      1284    1  -1   3   5   1     0.49     0.22     0.34 <
      1285    1  -1   3   5   2     6.61     5.19     0.39 o
      1286    1   0   3   5  -2    35.35    33.69     0.83 o
      1287    1   0   3   5  -1     5.87     6.47     0.47 o
      1288    2   0  -3   5   0  3781.17  3643.51    47.77 o
      1288    1   0   3   5   0  3781.17  3643.51    47.77 o
      1289    1   0   3   5   1     2.15     1.60     0.35 o
      1290    1   0   3   5   2     6.42     7.17     0.40 o
      1291    1   1   3   5  -2     1.55     1.32     0.44 <
      1292    1   1   3   5  -1     0.92     0.63     0.45 <
      1293    2  -1  -3   5   0   132.57   126.63     2.09 o
      1293    1   1   3   5   0   132.57   126.63     2.09 o
      1294    1   1   3   5   1     0.81     0.10     0.44 <
      1295    1   1   3   5   2    13.19    15.11     0.62 o
      1296    1   2   3   5  -2    27.96    26.56     1.04 o
      1297    1   2   3   5  -1    17.01    18.81     0.89 o
      1298    2  -2  -3   5   0  3163.57  2933.54    47.16 o
      1298    1   2   3   5   0  3163.57  2933.54    47.16 o
      1299    1   2   3   5   1    15.91    17.27     0.76 o
      1300    1   2   3   5   2     4.86     2.67     0.51 o
      1301    1   3   3   5  -2     0.58    -0.20     0.64 <
      1302    1   3   3   5  -1     6.01     3.01     0.64 o
      1303    2  -3  -3   5   0    60.02    56.94     1.49 o
      1303    1   3   3   5   0    60.02    56.94     1.49 o
      1304    1   3   3   5   1     0.42    -0.14     0.64 <
      1305    1   3   3   5   2    10.15     9.12     0.81 o
      1306    1   4   3   5  -2    19.84    22.58     1.31 o
      1307    1   4   3   5  -1    13.39    13.68     1.17 o
      1308    2  -4  -3   5   0  1627.07  1527.63    62.15 o
      1308    1   4   3   5   0  1627.07  1527.63    62.15 o
      1309    2   3  -4   5   0  1568.61  1296.43    52.25 o
      1309    1  -3   4   5   0  1568.61  1296.43    52.25 o
      1310    1  -3   4   5   1     6.97     6.57     0.72 o
      1311    1  -3   4   5   2     5.93     6.29     0.68 o
      1312    1  -2   4   5  -2     1.65     1.68     0.64 <
      1313    1  -2   4   5  -1     5.36     4.63     0.68 o
      1314    2   2  -4   5   0    58.45    58.48     1.58 o
      1314    1  -2   4   5   0    58.45    58.48     1.58 o
      1315    1  -2   4   5   1     2.87     3.59     0.64 o
      1316    1  -2   4   5   2     9.37    10.12     0.66 o
      1317    1  -1   4   5  -2    14.05    14.46     0.86 o
      1318    1  -1   4   5  -1     1.00     0.45     0.66 <
      1319    2   1  -4   5   0  2376.25  2303.84    36.53 o
      1319    1  -1   4   5   0  2376.25  2303.84    36.53 o
      1320    1  -1   4   5   1     1.58     0.87     0.54 <
      1321    1  -1   4   5   2     5.76     5.53     0.57 o
      1322    1   0   4   5  -2     3.44     4.70     0.59 o
      1323    1   0   4   5  -1     3.28     3.03     0.60 o
      1324    2   0  -4   5   0    68.99    64.18     1.55 o
      1324    1   0   4   5   0    68.99    64.18     1.55 o
      1325    1   0   4   5   1     2.27     3.57     0.63 o
      1326    1   0   4   5   2     8.84     9.94     0.73 o
      1327    1   1   4   5  -2    23.75    23.50     0.96 o
      1328    1   1   4   5  -1     9.04     9.85     0.74 o
      1329    2  -1  -4   5   0  2402.39  2224.54    44.42 o
      1329    1   1   4   5   0  2402.39  2224.54    44.42 o
      1330    1   1   4   5   1     5.89     6.47     0.96 o
      1331    1   1   4   5   2     5.09     4.43     0.77 o
      1332    1   2   4   5  -2     2.21     3.03     0.79 o
      1333    1   2   4   5  -1     1.83     1.38     0.77 <
      1334    2  -2  -4   5   0    55.98    55.86     2.05 o
      1334    1   2   4   5   0    55.98    55.86     2.05 o
      1335    1   2   4   5   1     0.52     0.64     0.88 <
      1336    1   2   4   5   2     7.86     8.49     1.03 o
      1337    1   3   4   5  -2    17.06    15.81     1.39 o
      1338    1   3   4   5  -1    10.02    10.42     1.26 o
      1339    2  -3  -4   5   0  1605.56  1450.18    57.81 o
      1339    1   3   4   5   0  1605.56  1450.18    57.81 o
      1340    1  -1   5   5   2     3.54     1.96     1.64 <
      1341    1   0   5   5   1     0.59     1.97     1.61 <
      1342    1   0   5   5   2     3.18     2.78     0.99 <
      1343    1  -5   0   6   1     0.80     2.54     1.12 <
      1344    1  -5   0   6   2    10.04     9.76     1.06 o
      1345    1  -4   0   6  -2     8.67    10.29     1.14 o
      1346    1  -4   0   6  -1     0.22     1.17     0.89 <
      1347    2   4   0   6   0  3103.19  3122.53    55.45 o
      1347    1  -4   0   6   0  3103.19  3122.53    55.45 o
      1348    1  -4   0   6   1     2.32     2.79     0.86 o
      1349    1  -4   0   6   2     2.60     1.60     0.72 <
      1350    1  -3   0   6  -2     2.97     1.94     0.79 <
      1351    1  -3   0   6  -1     5.65     4.31     0.76 o
      1352    2   3   0   6   0   449.00   459.42     8.41 o
      1352    1  -3   0   6   0   449.00   459.42     8.41 o
      1353    1  -3   0   6   1     1.57     1.47     0.67 <
      1354    1  -3   0   6   2    17.92    15.85     0.77 o
      1355    1  -2   0   6  -2    38.45    30.96     1.77 o
      1356    1  -2   0   6  -1     0.95     1.70     0.72 <
      1357    2   2   0   6   0  7042.71  6735.35   118.00 o
      1357    1  -2   0   6   0  7042.71  6735.35   118.00 o
      1358    1  -2   0   6   1    25.59    26.12     0.83 o
      1359    1  -2   0   6   2    18.50    15.14     0.85 o
      1360    1  -1   0   6  -2     6.04     8.07     0.58 o
      1361    1  -1   0   6  -1     2.26     1.16     0.37 o
      1362    2   1   0   6   0   932.70   902.86    14.80 o
      1362    1  -1   0   6   0   932.70   902.86    14.80 o
      1363    1  -1   0   6   1     8.65     8.54     0.44 o
      1364    1  -1   0   6   2    47.69    47.67     1.00 o
      1365    1   0   0   6  -2    56.46    56.87     1.49 o
      1366    1   0   0   6  -1     1.97    -0.03     0.58 <
      1367    2   0   0   6   0  9868.04  8699.47   241.44 o
      1367    1   0   0   6   0  9868.04  8699.47   241.44 o
      1368    1   0   0   6   1    84.07    85.49     3.18 o
      1369    1   0   0   6   2    16.48    17.01     0.85 o
      1370    1   1   0   6  -2    14.34    13.11     1.03 o
      1371    1   1   0   6  -1     6.20     5.79     0.81 o
      1372    2  -1   0   6   0   889.90   894.46    21.02 o
      1372    1   1   0   6   0   889.90   894.46    21.02 o
      1373    1   1   0   6   1     1.14     1.39     0.57 <
      1374    1   1   0   6   2    35.55    35.48     1.18 o
      1375    1   2   0   6  -2    65.19    66.85     2.46 o
      1376    1   2   0   6  -1     4.68     1.69     0.51 o
      1377    2  -2   0   6   0  7183.44  6868.76    93.34 o
      1377    1   2   0   6   0  7183.44  6868.76    93.34 o
      1378    1   2   0   6   1    72.11    69.91     1.72 o
      1379    1   2   0   6   2     4.40     5.40     0.72 o
      1380    1   3   0   6  -2     1.62     1.20     0.94 <
      1381    1   3   0   6  -1    27.51    27.09     1.56 o
      1382    2  -3   0   6   0   418.36   450.47    11.44 o
      1382    1   3   0   6   0   418.36   450.47    11.44 o
      1383    1   3   0   6   1     3.04     1.23     0.94 <
      1384    1   3   0   6   2    21.12    20.36     1.22 o
      1385    1   4   0   6  -2    63.89    57.58     1.99 o
      1386    1   4   0   6  -1     8.41     8.54     1.05 o
      1387    2  -4   0   6   0  3261.02  3100.49    55.00 o
      1387    1   4   0   6   0  3261.02  3100.49    55.00 o
      1388    1   4   0   6   1    53.38    51.39     1.90 o
      1389    1   4   0   6   2     0.46     1.39     1.05 <
      1390    1   5   0   6  -2     0.04    -0.64     1.57 <
      1391    1   5   0   6  -1    22.92    28.16     2.67 o
      1392    1  -5   1   6   1     4.07     5.04     1.79 <
      1393    1  -5   1   6   2     1.35     1.44     0.64 <
      1394    1  -4   1   6  -2     0.99     0.50     0.71 <
      1395    1  -4   1   6  -1     7.86     7.36     0.76 o
      1396    2   4  -1   6   0   260.97   246.97     3.89 o
      1396    1  -4   1   6   0   260.97   246.97     3.89 o
      1397    1  -4   1   6   1     1.49     1.81     0.57 o
      1398    1  -4   1   6   2    13.04    12.73     0.72 o
      1399    1  -3   1   6  -2    22.15    19.29     0.82 o
      1400    1  -3   1   6  -1     0.06    -0.25     0.54 <
      1401    2   3  -1   6   0  4559.16  4700.53    54.94 o
      1401    1  -3   1   6   0  4559.16  4700.53    54.94 o
      1402    1  -3   1   6   1     2.41     1.22     0.50 <
      1403    1  -3   1   6   2     3.04     0.53     0.45 <
      1404    1  -2   1   6  -2     5.12     5.10     0.52 o
      1405    1  -2   1   6  -1     2.34     1.35     0.46 <
      1406    2   2  -1   6   0   569.86   577.63     7.46 o
      1406    1  -2   1   6   0   569.86   577.63     7.46 o
      1407    1  -2   1   6   1     4.16     4.59     0.34 o
      1408    1  -2   1   6   2    21.06    20.89     0.59 o
      1409    1  -1   1   6  -2    50.74    43.02     1.19 o
      1410    1  -1   1   6  -1     5.05     4.58     0.51 o
      1411    2   1  -1   6   0  9073.36  9486.70   117.82 o
      1411    1  -1   1   6   0  9073.36  9486.70   117.82 o
      1412    1  -1   1   6   1    15.86    16.16     0.51 o
      1413    1  -1   1   6   2     4.62     3.42     0.31 o
      1414    1   0   1   6  -2    15.63    14.19     0.49 o
      1415    1   0   1   6  -1     4.28     4.05     0.32 o
      1416    2   0  -1   6   0  1007.75   957.39    11.85 o
      1416    1   0   1   6   0  1007.75   957.39    11.85 o
      1417    1   0   1   6   1     3.46     3.10     0.32 o
      1418    1   0   1   6   2    54.42    48.37     1.02 o
      1419    1   1   1   6  -2   103.53   106.90     1.64 o
      1420    1   1   1   6  -1    13.03    14.78     0.52 o
      1421    2  -1  -1   6   0  9199.54  8831.70    95.72 o
      1421    1   1   1   6   0  9199.54  8831.70    95.72 o
      1422    1   1   1   6   1    58.72    64.00     0.89 o
      1423    1   1   1   6   2     8.46    11.16     0.35 o
      1424    1   2   1   6  -2     3.58     4.59     0.39 o
      1425    1   2   1   6  -1    14.38    15.16     0.49 o
      1426    2  -2  -1   6   0   535.70   567.20     7.87 o
      1426    1   2   1   6   0   535.70   567.20     7.87 o
      1427    1   2   1   6   1     3.26     1.71     0.55 o
      1428    1   2   1   6   2    26.77    29.91     0.95 o
      1429    1   3   1   6  -2    92.04    82.47     2.09 o
      1430    1   3   1   6  -1     8.97     7.03     0.75 o
      1431    2  -3  -1   6   0  4731.56  4576.98    60.93 o
      1431    1   3   1   6   0  4731.56  4576.98    60.93 o
      1432    1   3   1   6   1    61.63    59.71     1.42 o
      1433    1   3   1   6   2     1.71     3.27     0.73 o
      1434    1   4   1   6  -2     0.68     0.04     0.83 <
      1435    1   4   1   6  -1    25.48    23.98     1.19 o
      1436    2  -4  -1   6   0   239.20   244.14     4.36 o
      1436    1   4   1   6   0   239.20   244.14     4.36 o
      1437    1   4   1   6   1     2.50     1.88     0.79 <
      1438    1   4   1   6   2    14.81    12.38     0.95 o
      1439    1  -4   2   6  -1     0.14    -0.43     1.29 <
      1440    2   4  -2   6   0  2488.65  2530.77    35.62 o
      1440    1  -4   2   6   0  2488.65  2530.77    35.62 o
      1441    1  -4   2   6   1     1.97     1.41     0.72 <
      1442    1  -4   2   6   2     2.15     1.91     0.64 <
      1443    1  -3   2   6  -2     2.40     1.75     0.66 <
      1444    1  -3   2   6  -1     4.20     4.44     0.72 o
      1445    2   3  -2   6   0   347.59   316.51     4.90 o
      1445    1  -3   2   6   0   347.59   316.51     4.90 o
      1446    1  -3   2   6   1     1.36     1.31     0.56 <
      1447    1  -3   2   6   2    14.36    13.97     0.57 o
      1448    1  -2   2   6  -2    29.68    25.86     0.88 o
      1449    1  -2   2   6  -1     0.77     0.79     0.43 <
      1450    2   2  -2   6   0  5263.05  5391.52    70.64 o
      1450    1  -2   2   6   0  5263.05  5391.52    70.64 o
      1451    1  -2   2   6   1    16.02    15.88     0.57 o
      1452    1  -2   2   6   2    12.68    13.29     0.52 o
      1453    1  -1   2   6  -2     4.79     6.06     0.45 o
      1454    1  -1   2   6  -1     1.60     0.65     0.36 <
      1455    2   1  -2   6   0   661.90   603.31     7.46 o
      1455    1  -1   2   6   0   661.90   603.31     7.46 o
      1456    1  -1   2   6   1     5.73     5.69     0.39 o
      1457    1  -1   2   6   2    32.40    30.67     0.74 o
      1458    1   0   2   6  -2    43.23    43.75     0.98 o
      1459    1   0   2   6  -1     1.81     0.45     0.41 <
      1460    2   0  -2   6   0  7021.67  6841.98    94.77 o
      1460    1   0   2   6   0  7021.67  6841.98    94.77 o
      1461    1   0   2   6   1    53.01    60.13     1.14 o
      1462    1   0   2   6   2    11.12    11.35     0.44 o
      1463    1   1   2   6  -2     9.96     8.81     0.53 o
      1464    1   1   2   6  -1     5.39     5.46     0.45 o
      1465    2  -1  -2   6   0   633.44   575.13     7.02 o
      1465    1   1   2   6   0   633.44   575.13     7.02 o
      1466    1   1   2   6   1     1.20     0.94     0.34 <
      1467    1   1   2   6   2    25.63    27.08     0.74 o
      1468    1   2   2   6  -2    50.99    47.76     1.08 o
      1469    1   2   2   6  -1     4.27     1.92     0.58 o
      1470    2  -2  -2   6   0  5377.48  5157.69    77.01 o
      1470    1   2   2   6   0  5377.48  5157.69    77.01 o
      1471    1   2   2   6   1    52.77    46.69     1.17 o
      1472    1   2   2   6   2     3.42     4.49     0.61 o
      1473    1   3   2   6  -2     1.42     1.38     0.62 <
      1474    1   3   2   6  -1    21.65    21.37     0.90 o
      1475    2  -3  -2   6   0   323.74   300.76     4.48 o
      1475    1   3   2   6   0   323.74   300.76     4.48 o
      1476    1   3   2   6   1     2.60     1.51     0.61 <
      1477    1   3   2   6   2    16.39    17.07     0.86 o
      1478    1   4   2   6  -2    49.92    43.36     1.57 o
      1479    1   4   2   6  -1     7.08     6.35     0.97 o
      1480    2  -4  -2   6   0  2615.88  2499.40    43.72 o
      1480    1   4   2   6   0  2615.88  2499.40    43.72 o
      1481    1   4   2   6   1    42.28    40.72     1.58 o
      1482    1   4   2   6   2     0.38    -0.20     1.00 <
      1483    1  -4   3   6   1     1.12    -2.53     2.10 <
      1484    1  -4   3   6   2     8.87     7.54     0.79 o
      1485    1  -3   3   6  -2    14.28    11.68     0.87 o
      1486    1  -3   3   6  -1     0.05    -0.39     0.70 <
      1487    2   3  -3   6   0  2831.89  2758.73    38.63 o
      1487    1  -3   3   6   0  2831.89  2758.73    38.63 o
      1488    1  -3   3   6   1     1.33     0.39     0.67 <
      1489    1  -3   3   6   2     2.09     1.02     0.61 <
      1490    1  -2   3   6  -2     3.22     3.45     0.62 o
      1491    1  -2   3   6  -1     1.14     0.78     0.54 <
      1492    2   2  -3   6   0   339.41   315.31     4.39 o
      1492    1  -2   3   6   0   339.41   315.31     4.39 o
      1493    1  -2   3   6   1     2.40     2.83     0.56 o
      1494    1  -2   3   6   2    13.41    12.36     0.74 o
      1495    1  -1   3   6  -2    30.10    26.57     0.83 o
      1496    1  -1   3   6  -1     2.74     2.74     0.51 o
      1497    2   1  -3   6   0  4927.20  4832.24    63.38 o
      1497    1  -1   3   6   0  4927.20  4832.24    63.38 o
      1498    1  -1   3   6   1     8.36     8.69     0.54 o
      1499    1  -1   3   6   2     3.56     2.65     0.44 o
      1500    1   0   3   6  -2     7.85     7.07     0.52 o
      1501    1   0   3   6  -1     2.66     1.81     0.47 o
      1502    2   0  -3   6   0   520.41   455.96     6.08 o
      1502    1   0   3   6   0   520.41   455.96     6.08 o
      1503    1   0   3   6   1     2.22     2.00     0.42 o
      1504    1   0   3   6   2    25.82    24.46     0.64 o
      1505    1   1   3   6  -2    54.54    53.46     1.14 o
      1506    1   1   3   6  -1     7.13     9.02     0.69 o
      1507    2  -1  -3   6   0  5003.65  4632.92    68.94 o
      1507    1   1   3   6   0  5003.65  4632.92    68.94 o
      1508    1   1   3   6   1    30.74    31.72     0.98 o
      1509    1   1   3   6   2     4.75     6.51     0.59 o
      1510    1   2   3   6  -2     2.49     2.82     0.62 o
      1511    1   2   3   6  -1    10.02    11.05     0.74 o
      1512    2  -2  -3   6   0   318.76   304.24     5.53 o
      1512    1   2   3   6   0   318.76   304.24     5.53 o
      1513    1   2   3   6   1     2.31     2.25     0.66 o
      1514    1   2   3   6   2    15.63    17.36     0.83 o
      1515    1   3   3   6  -2    51.92    51.56     1.65 o
      1516    1   3   3   6  -1     6.33     5.01     0.78 o
      1517    2  -3  -3   6   0  2941.72  2570.33    41.50 o
      1517    1   3   3   6   0  2941.72  2570.33    41.50 o
      1518    1   3   3   6   1    37.02    36.17     1.50 o
      1519    1   3   3   6   2     1.13     1.64     0.88 <
      1520    1  -3   4   6   1     0.93     0.09     1.06 <
      1521    1  -3   4   6   2     7.90     8.15     0.80 o
      1522    1  -2   4   6  -2    15.20    15.60     1.42 o
      1523    1  -2   4   6  -1     0.48     0.98     0.65 <
      1524    2   2  -4   6   0  2566.06  2425.63    31.95 o
      1524    1  -2   4   6   0  2566.06  2425.63    31.95 o
      1525    1  -2   4   6   1     4.74     4.19     0.65 o
      1526    1  -2   4   6   2     5.30     4.99     0.65 o
      1527    1  -1   4   6  -2     2.63     3.83     0.60 o
      1528    1  -1   4   6  -1     0.67     0.68     0.57 <
      1529    2   1  -4   6   0   296.71   246.06     3.59 o
      1529    1  -1   4   6   0   296.71   246.06     3.59 o
      1530    1  -1   4   6   1     2.37     2.94     0.57 o
      1531    1  -1   4   6   2    13.70    13.06     0.72 o
      1532    1   0   4   6  -2    22.52    22.87     0.89 o
      1533    1   0   4   6  -1     1.45     0.87     0.67 <
      1534    2   0  -4   6   0  3223.30  2956.21    43.95 o
      1534    1   0   4   6   0  3223.30  2956.21    43.95 o
      1535    1   0   4   6   1    17.75    20.39     0.92 o
      1536    1   0   4   6   2     4.73     6.47     0.63 o
      1537    1   1   4   6  -2     4.18     4.03     0.64 o
      1538    1   1   4   6  -1     3.74     3.81     0.72 o
      1539    2  -1  -4   6   0   285.94   248.17     5.78 o
      1539    1   1   4   6   0   285.94   248.17     5.78 o
      1540    1   1   4   6   1     1.17     1.06     1.02 <
      1541    1   1   4   6   2    11.83    12.94     1.10 o
      1542    1   2   4   6  -2    26.96    25.98     1.45 o
      1543    1   2   4   6  -1     3.17     3.08     0.97 o
      1544    2  -2  -4   6   0  2629.86  2428.77    48.44 o
      1544    1   2   4   6   0  2629.86  2428.77    48.44 o
      1545    1   2   4   6   1    24.05    25.48     1.40 o
      1546    1   2   4   6   2     1.78     2.64     0.95 <
      1547    1   3   4   6  -2     0.92     1.12     1.37 <
      1548    1  -5   0   7   2     3.41     2.14     1.07 <
      1549    1  -4   0   7  -2     1.28     1.26     1.24 <
      1550    1  -4   0   7  -1     7.31     8.13     1.02 o
      1551    2   4   0   7   0   270.87   302.30     6.12 o
      1551    1  -4   0   7   0   270.87   302.30     6.12 o
      1552    1  -4   0   7   1     2.13     0.78     0.88 <
      1553    1  -4   0   7   2    37.91    36.99     1.37 o
      1554    1  -3   0   7  -2    25.71    24.81     1.41 o
      1555    1  -3   0   7  -1     0.34     0.21     0.88 <
      1556    2   3   0   7   0  2350.50  2356.97    46.89 o
      1556    1  -3   0   7   0  2350.50  2356.97    46.89 o
      1557    1  -3   0   7   1     3.99     3.86     0.87 o
      1558    1  -3   0   7   2    11.49     9.64     0.78 o
      1559    1  -2   0   7  -2     5.24     4.37     0.74 o
      1560    1  -2   0   7  -1     2.65     5.23     0.67 o
      1561    2   2   0   7   0   648.43   666.29    10.31 o
      1561    1  -2   0   7   0   648.43   666.29    10.31 o
      1562    1  -2   0   7   1     1.12     2.14     0.46 o
      1563    1  -2   0   7   2    42.60    42.05     1.15 o
      1564    1  -1   0   7  -2    62.96    62.23     1.62 o
      1565    1  -1   0   7  -1     3.71     3.59     0.72 o
      1566    2   1   0   7   0  4022.27  3977.24    77.54 o
      1566    1  -1   0   7   0  4022.27  3977.24    77.54 o
      1567    1  -1   0   7   1     5.01     5.20     0.65 o
      1568    1  -1   0   7   2    28.65    27.48     0.97 o
      1569    1   0   0   7  -2     2.71     1.76     0.58 o
      1570    1   0   0   7  -1    12.10    14.48     0.79 o
      1571    2   0   0   7   0   967.75   976.62    17.53 o
      1571    1   0   0   7   0   967.75   976.62    17.53 o
      1572    1   0   0   7   1     1.16     0.59     0.84 <
      1573    1   0   0   7   2    49.19    47.36     2.32 o
      1574    1   1   0   7  -2    62.75    74.89     2.41 o
      1575    1   1   0   7  -1     5.24     5.03     0.72 o
      1576    2  -1   0   7   0  4086.52  3856.03    76.25 o
      1576    1   1   0   7   0  4086.52  3856.03    76.25 o
      1577    1   1   0   7   1    17.60    17.92     0.99 o
      1578    1   1   0   7   2    12.66    14.20     0.63 o
      1579    1   2   0   7  -2     1.69     1.20     1.40 <
      1580    1   2   0   7  -1    44.60    43.21     1.94 o
      1581    2  -2   0   7   0   708.78   685.88    10.69 o
      1581    1   2   0   7   0   708.78   685.88    10.69 o
      1582    1   2   0   7   1     5.37     7.70     0.63 o
      1583    1   2   0   7   2    40.84    36.14     1.51 o
      1584    1   3   0   7  -2    57.16    61.52     2.41 o
      1585    1   3   0   7  -1    11.69    11.05     1.22 o
      1586    2  -3   0   7   0  2509.26  2425.80    47.91 o
      1586    1   3   0   7   0  2509.26  2425.80    47.91 o
      1587    1   3   0   7   1    37.46    33.92     1.75 o
      1588    1   3   0   7   2     3.75     3.36     1.06 o
      1589    1   4   0   7  -2     2.35     1.31     1.22 <
      1590    1   4   0   7  -1    36.08    32.21     1.78 o
      1591    2  -4   0   7   0   312.45   289.08     6.29 o
      1591    1   4   0   7   0   312.45   289.08     6.29 o
      1592    1   4   0   7   1     4.88     5.76     1.10 o
      1593    1   4   0   7   2    19.14    17.25     1.38 o
      1594    1  -5   1   7   2    22.04    17.18     2.70 o
      1595    1  -4   1   7  -1     1.18    -0.11     0.71 <
      1596    2   4  -1   7   0  1513.17  1472.76    22.77 o
      1596    1  -4   1   7   0  1513.17  1472.76    22.77 o
      1597    1  -4   1   7   1     6.37     6.35     0.67 o
      1598    1  -4   1   7   2     6.79     6.04     0.64 o
      1599    1  -3   1   7  -2     2.87     2.64     0.65 o
      1600    1  -3   1   7  -1     5.82     6.63     0.62 o
      1601    2   3  -1   7   0   405.72   404.97     5.26 o
      1601    1  -3   1   7   0   405.72   404.97     5.26 o
      1602    1  -3   1   7   1     2.25    -0.16     0.52 <
      1603    1  -3   1   7   2    65.78    65.92     1.30 o
      1604    1  -2   1   7  -2    36.68    35.99     1.04 o
      1605    1  -2   1   7  -1     0.47     0.69     0.50 <
      1606    2   2  -1   7   0  2888.29  2923.72    38.39 o
      1606    1  -2   1   7   0  2888.29  2923.72    38.39 o
      1607    1  -2   1   7   1     0.15     0.53     0.42 <
      1608    1  -2   1   7   2    12.91    15.30     0.68 o
      1609    1  -1   1   7  -2     5.93     4.52     0.58 o
      1610    1  -1   1   7  -1     0.53     0.60     0.40 <
      1611    2   1  -1   7   0   591.23   609.77     8.86 o
      1611    1  -1   1   7   0   591.23   609.77     8.86 o
      1612    1  -1   1   7   1     5.30     4.83     0.42 o
      1613    1  -1   1   7   2    84.45    86.56     1.40 o
      1614    1   0   1   7  -2    53.24    62.29     1.55 o
      1615    1   0   1   7  -1     5.09     5.84     0.58 o
      1616    2   0  -1   7   0  4163.00  4025.76    49.48 o
      1616    1   0   1   7   0  4163.00  4025.76    49.48 o
      1617    1   0   1   7   1    10.38     9.62     0.46 o
      1618    1   0   1   7   2    29.98    26.01     0.64 o
      1619    1   1   1   7  -2    11.88    13.36     0.79 o
      1620    1   1   1   7  -1     8.70     7.71     0.44 o
      1621    2  -1  -1   7   0   613.13   581.55     7.90 o
      1621    1   1   1   7   0   613.13   581.55     7.90 o
      1622    1   1   1   7   1     6.09     5.18     0.41 o
      1623    1   1   1   7   2    46.36    39.53     0.68 o
      1624    1   2   1   7  -2    66.75    63.74     1.55 o
      1625    1   2   1   7  -1     7.46     7.06     0.57 o
      1626    2  -2  -1   7   0  3019.15  2888.49    42.42 o
      1626    1   2   1   7   0  3019.15  2888.49    42.42 o
      1627    1   2   1   7   1    32.29    29.89     1.15 o
      1628    1   2   1   7   2     7.59     9.94     0.83 o
      1629    1   3   1   7  -2     9.04     6.94     0.71 o
      1630    1   3   1   7  -1    31.90    35.04     1.12 o
      1631    2  -3  -1   7   0   450.52   395.80     6.21 o
      1631    1   3   1   7   0   450.52   395.80     6.21 o
      1632    1   3   1   7   1     4.68     4.57     0.77 o
      1633    1   3   1   7   2    26.92    23.06     1.08 o
      1634    1   4   1   7  -2    37.95    34.57     1.33 o
      1635    1   4   1   7  -1     8.46     7.09     1.07 o
      1636    2  -4  -1   7   0  1629.95  1421.89    25.96 o
      1636    1   4   1   7   0  1629.95  1421.89    25.96 o
      1637    1   4   1   7   1    32.95    32.91     1.82 o
      1638    1   4   1   7   2     2.07     1.28     1.04 <
      1639    2   4  -2   7   0   218.03   239.18     6.47 o
      1639    1  -4   2   7   0   218.03   239.18     6.47 o
      1640    1  -4   2   7   1     1.90     1.37     0.76 <
      1641    1  -4   2   7   2    29.60    26.23     1.14 o
      1642    1  -3   2   7  -2    20.50    18.69     1.04 o
      1643    1  -3   2   7  -1     0.24     0.13     0.74 <
      1644    2   3  -2   7   0  1857.44  1888.82    28.55 o
      1644    1  -3   2   7   0  1857.44  1888.82    28.55 o
      1645    1  -3   2   7   1     3.30     2.97     0.64 o
      1646    1  -3   2   7   2     9.00     8.79     0.59 o
      1647    1  -2   2   7  -2     4.08     3.58     0.59 o
      1648    1  -2   2   7  -1     1.87     3.33     0.56 o
      1649    2   2  -2   7   0   493.22   504.23     6.64 o
      1649    1  -2   2   7   0   493.22   504.23     6.64 o
      1650    1  -2   2   7   1     0.68     1.24     0.47 <
      1651    1  -2   2   7   2    32.91    31.65     0.75 o
      1652    1  -1   2   7  -2    47.09    45.00     0.94 o
      1653    1  -1   2   7  -1     2.76     2.64     0.44 o
      1654    2   1  -2   7   0  3022.00  2918.42    34.82 o
      1654    1  -1   2   7   0  3022.00  2918.42    34.82 o
      1655    1  -1   2   7   1     3.06     3.53     0.43 o
      1656    1  -1   2   7   2    19.78    18.25     0.69 o
      1657    1   0   2   7  -2     2.38     2.23     0.50 o
      1658    1   0   2   7  -1     8.05    10.46     0.64 o
      1659    2   0  -2   7   0   703.09   676.48     9.89 o
      1659    1   0   2   7   0   703.09   676.48     9.89 o
      1660    1   0   2   7   1     1.01     0.13     0.39 <
      1661    1   0   2   7   2    37.06    36.55     0.84 o
      1662    1   1   2   7  -2    48.32    50.02     1.08 o
      1663    1   1   2   7  -1     4.47     3.50     0.48 o
      1664    2  -1  -2   7   0  3071.49  2841.03    37.53 o
      1664    1   1   2   7   0  3071.49  2841.03    37.53 o
      1665    1   1   2   7   1    13.49    12.72     0.64 o
      1666    1   1   2   7   2     9.57     9.62     0.58 o
      1667    1   2   2   7  -2     1.48     1.54     0.51 o
      1668    1   2   2   7  -1    31.54    30.98     1.12 o
      1669    2  -2  -2   7   0   536.86   481.96     7.78 o
      1669    1   2   2   7   0   536.86   481.96     7.78 o
      1670    1   2   2   7   1     4.34     5.31     0.64 o
      1671    1   2   2   7   2    31.31    24.51     1.02 o
      1672    1   3   2   7  -2    44.48    42.95     1.26 o
      1673    1   3   2   7  -1     9.16     9.78     0.80 o
      1674    2  -3  -2   7   0  1979.12  1791.91    31.50 o
      1674    1   3   2   7   0  1979.12  1791.91    31.50 o
      1675    1   3   2   7   1    28.86    24.94     1.19 o
      1676    1   3   2   7   2     3.00     2.46     0.74 o
      1677    1   4   2   7  -2     1.66     0.77     0.93 <
      1678    1   4   2   7  -1    29.19    26.56     1.50 o
      1679    2  -4  -2   7   0   252.05   202.69     5.93 o
      1679    1   4   2   7   0   252.05   202.69     5.93 o
      1680    1  -4   3   7   2     4.50     4.49     1.10 o
      1681    1  -3   3   7  -1     3.32     4.76     0.96 o
      1682    2   3  -3   7   0   256.65   266.23     4.69 o
      1682    1  -3   3   7   0   256.65   266.23     4.69 o
      1683    1  -3   3   7   1     1.80     0.29     0.70 <
      1684    1  -3   3   7   2    35.72    37.61     1.10 o
      1685    1  -2   3   7  -2    22.97    25.31     0.99 o
      1686    1  -2   3   7  -1     0.31     0.72     0.63 <
      1687    2   2  -3   7   0  1792.63  1790.87    24.61 o
      1687    1  -2   3   7   0  1792.63  1790.87    24.61 o
      1688    1  -2   3   7   1     0.17     0.79     0.54 <
      1689    1  -2   3   7   2     8.18     8.77     0.62 o
      1690    1  -1   3   7  -2     3.63     2.84     0.66 o
      1691    1  -1   3   7  -1     0.11     0.30     0.57 <
      1692    2   1  -3   7   0   371.05   377.12     5.44 o
      1692    1  -1   3   7   0   371.05   377.12     5.44 o
      1693    1  -1   3   7   1     3.29     2.71     0.52 o
      1694    1  -1   3   7   2    42.24    43.12     0.93 o
      1695    1   0   3   7  -2    33.02    36.77     0.87 o
      1696    1   0   3   7  -1     3.24     3.97     0.47 o
      1697    2   0  -3   7   0  2403.05  2282.71    26.14 o
      1697    1   0   3   7   0  2403.05  2282.71    26.14 o
      1698    1   0   3   7   1     5.42     5.64     0.46 o
      1699    1   0   3   7   2    14.44    12.88     0.52 o
      1700    1   1   3   7  -2     5.73     5.73     0.54 o
      1701    1   1   3   7  -1     6.00     5.37     0.49 o
      1702    2  -1  -3   7   0   382.86   356.74     5.47 o
      1702    1   1   3   7   0   382.86   356.74     5.47 o
      1703    1   1   3   7   1     3.82     3.58     0.52 o
      1704    1   1   3   7   2    27.46    24.36     0.87 o
      1705    1   2   3   7  -2    39.70    35.68     1.47 o
      1706    1   2   3   7  -1     5.21     5.43     0.70 o
      1707    2  -2  -3   7   0  1866.64  1677.18    27.92 o
      1707    1   2   3   7   0  1866.64  1677.18    27.92 o
      1708    1   2   3   7   1    18.44    18.73     0.88 o
      1709    1   2   3   7   2     4.65     4.98     0.66 o
      1710    1   3   3   7  -2     4.00     3.33     0.94 o
      1711    1   3   3   7  -1    20.29    21.46     1.26 o
      1712    2  -3  -3   7   0   285.42   249.93     4.78 o
      1712    1   3   3   7   0   285.42   249.93     4.78 o
      1713    1   3   3   7   1     3.32     2.80     0.92 o
      1714    1   3   3   7   2    17.13    15.86     1.37 o
      1715    1  -3   4   7   2     4.70     3.54     1.13 o
      1716    1  -2   4   7  -1     0.69     2.02     1.31 <
      1717    2   2  -4   7   0   246.91   235.99     6.06 o
      1717    1  -2   4   7   0   246.91   235.99     6.06 o
      1718    1  -2   4   7   1     0.62     0.24     0.67 <
      1719    1  -2   4   7   2    17.14    16.13     0.83 o
      1720    1  -1   4   7  -2    22.58    25.16     1.02 o
      1721    1  -1   4   7  -1     1.37     1.09     0.64 <
      1722    2   1  -4   7   0  1475.56  1438.46    19.26 o
      1722    1  -1   4   7   0  1475.56  1438.46    19.26 o
      1723    1  -1   4   7   1     0.83     2.18     0.57 o
      1724    1  -1   4   7   2     8.34     9.31     0.67 o
      1725    1   0   4   7  -2     1.55     1.75     0.62 <
      1726    1   0   4   7  -1     3.11     3.84     0.64 o
      1727    2   0  -4   7   0   329.10   299.92     5.01 o
      1727    1   0   4   7   0   329.10   299.92     5.01 o
      1728    1   0   4   7   1     1.08     0.35     0.70 <
      1729    1   0   4   7   2    18.77    16.41     0.96 o
      1730    1   1   4   7  -2    24.72    28.12     1.19 o
      1731    1   1   4   7  -1     2.83     3.34     0.76 o
      1732    2  -1  -4   7   0  1500.77  1401.50    28.37 o
      1732    1   1   4   7   0  1500.77  1401.50    28.37 o
      1733    1   1   4   7   1     6.40     7.11     0.99 o
      1734    1   1   4   7   2     4.81     5.22     0.98 o
      1735    1   2   4   7  -2     0.93     1.28     1.66 <
      1736    1   2   4   7  -1    13.74    17.59     1.71 o
      1737    2  -2  -4   7   0   267.10   232.92     6.33 o
      1737    1   2   4   7   0   267.10   232.92     6.33 o
      1738    1   2   4   7   1     2.61     4.40     1.12 o
      1739    1   2   4   7   2    15.77    12.97     1.31 o
      1740    1  -4   0   8  -1     2.67     1.06     1.22 <
      1741    2   4   0   8   0  1601.48  1610.94    37.35 o
      1741    1  -4   0   8   0  1601.48  1610.94    37.35 o
      1742    1  -4   0   8   1     8.62     7.87     1.06 o
      1743    1  -4   0   8   2    13.25    12.45     1.06 o
      1744    1  -3   0   8  -2     2.55     2.75     1.06 <
      1745    1  -3   0   8  -1    13.65    15.23     1.27 o
      1746    2   3   0   8   0   212.89   216.52     4.58 o
      1746    1  -3   0   8   0   212.89   216.52     4.58 o
      1747    1  -3   0   8   1     1.62     0.85     0.79 <
      1748    1  -3   0   8   2    33.95    34.28     1.36 o
      1749    1  -2   0   8  -2    47.03    58.00     2.83 o
      1750    1  -2   0   8  -1     4.57     3.21     0.88 o
      1751    2   2   0   8   0  3228.55  3186.07    62.91 o
      1751    1  -2   0   8   0  3228.55  3186.07    62.91 o
      1752    1  -2   0   8   1     8.91     7.35     0.84 o
      1753    1  -2   0   8   2    12.24    12.99     0.86 o
      1754    1  -1   0   8  -2     7.77     7.76     0.88 o
      1755    1  -1   0   8  -1    11.49    10.50     0.91 o
      1756    2   1   0   8   0   394.15   368.58     6.95 o
      1756    1  -1   0   8   0   394.15   368.58     6.95 o
      1757    1  -1   0   8   1     2.13     1.54     0.58 <
      1758    1  -1   0   8   2    45.49    50.13     1.31 o
      1759    1   0   0   8  -2   112.27   112.00     2.50 o
      1760    1   0   0   8  -1    23.34    26.56     1.11 o
      1761    2   0   0   8   0  4270.82  4248.95    73.73 o
      1761    1   0   0   8   0  4270.82  4248.95    73.73 o
      1762    1   0   0   8   1     6.17     1.93     0.57 o
      1763    1   0   0   8   2     9.38    11.53     0.84 o
      1764    1   1   0   8  -2     2.17     3.47     0.85 o
      1765    1   1   0   8  -1     1.95     0.55     0.77 <
      1766    2  -1   0   8   0   402.23   372.39     7.89 o
      1766    1   1   0   8   0   402.23   372.39     7.89 o
      1767    1   1   0   8   1     9.98     9.94     1.00 o
      1768    1   1   0   8   2    56.88    56.75     1.97 o
      1769    1   2   0   8  -2   105.53   104.68     4.49 o
      1770    1   2   0   8  -1    30.73    30.44     1.56 o
      1771    2  -2   0   8   0  3353.13  3132.11    61.15 o
      1771    1   2   0   8   0  3353.13  3132.11    61.15 o
      1772    1   2   0   8   1    33.09    36.80     1.54 o
      1773    1   2   0   8   2     6.83     5.65     0.94 o
      1774    1   3   0   8  -2     0.43     0.55     1.21 <
      1775    1   3   0   8  -1     8.37     3.58     1.56 <
      1776    2  -3   0   8   0   217.85   223.70     6.52 o
      1776    1   3   0   8   0   217.85   223.70     6.52 o
      1777    1   3   0   8   1     5.16     6.83     1.56 o
      1778    1   3   0   8   2    32.56    28.66     1.74 o
      1779    1   4   0   8  -2    49.49    47.57     3.55 o
      1780    1   4   0   8  -1    11.31     9.19     1.79 o
      1781    2  -4   0   8   0  1683.90  1465.45    43.83 o
      1781    1   4   0   8   0  1683.90  1465.45    43.83 o
      1782    1   4   0   8   1    35.14    32.52     2.36 o
      1783    1   4   0   8   2     0.73     3.17     2.82 <
      1784    2   4  -1   8   0   122.26   151.43     3.61 o
      1784    1  -4   1   8   0   122.26   151.43     3.61 o
      1785    1  -4   1   8   1     0.47     1.59     0.78 <
      1786    1  -4   1   8   2    24.11    22.68     0.90 o
      1787    1  -3   1   8  -2    28.28    26.51     1.34 o
      1788    1  -3   1   8  -1     2.00     0.97     0.77 <
      1789    2   3  -1   8   0  2214.43  2056.69    31.13 o
      1789    1  -3   1   8   0  2214.43  2056.69    31.13 o
      1790    1  -3   1   8   1     3.95     3.90     0.63 o
      1791    1  -3   1   8   2    29.30    25.90     0.90 o
      1792    1  -2   1   8  -2     3.35     4.86     0.64 o
      1793    1  -2   1   8  -1     8.52    10.23     0.59 o
      1794    2   2  -1   8   0   324.74   304.65     4.02 o
      1794    1  -2   1   8   0   324.74   304.65     4.02 o
      1795    1  -2   1   8   1     1.79     1.66     0.58 <
      1796    1  -2   1   8   2    45.94    43.22     1.39 o
      1797    1  -1   1   8  -2    64.17    72.18     1.78 o
      1798    1  -1   1   8  -1     4.11     3.97     0.54 o
      1799    2   1  -1   8   0  3291.12  3145.51    46.92 o
      1799    1  -1   1   8   0  3291.12  3145.51    46.92 o
      1800    1  -1   1   8   1     3.01     3.86     0.48 o
      1801    1  -1   1   8   2    30.00    30.81     0.88 o
      1802    1   0   1   8  -2     2.74     4.53     0.60 o
      1803    1   0   1   8  -1     4.00     4.36     0.59 o
      1804    2   0  -1   8   0   380.18   377.69     5.75 o
      1804    1   0   1   8   0   380.18   377.69     5.75 o
      1805    1   0   1   8   1     4.90     5.75     0.59 o
      1806    1   0   1   8   2    39.90    47.87     1.29 o
      1807    1   1   1   8  -2    75.35    67.42     2.14 o
      1808    1   1   1   8  -1    11.15     9.72     0.69 o
      1809    2  -1  -1   8   0  3347.36  3234.57    41.34 o
      1809    1   1   1   8   0  3347.36  3234.57    41.34 o
      1810    1   1   1   8   1    24.92    23.95     0.93 o
      1811    1   1   1   8   2     9.54     7.41     0.52 o
      1812    1   2   1   8  -2     1.98     1.97     0.84 <
      1813    1   2   1   8  -1     4.91     1.89     0.73 <
      1814    2  -2  -1   8   0   327.77   290.27     5.32 o
      1814    1   2   1   8   0   327.77   290.27     5.32 o
      1815    1   2   1   8   1     4.86     5.55     0.75 o
      1816    1   2   1   8   2    40.20    36.22     1.07 o
      1817    1   3   1   8  -2    50.86    47.99     1.59 o
      1818    1   3   1   8  -1    13.07    13.91     1.06 o
      1819    2  -3  -1   8   0  2303.47  2049.38    29.10 o
      1819    1   3   1   8   0  2303.47  2049.38    29.10 o
      1820    1   3   1   8   1    33.09    32.92     1.36 o
      1821    1   3   1   8   2     2.83     2.24     0.75 <
      1822    1   4   1   8  -2     0.20     0.49     0.94 <
      1823    1   4   1   8  -1    12.74    10.08     1.15 o
      1824    2  -4  -1   8   0   133.99   139.97     3.27 o
      1824    1   4   1   8   0   133.99   139.97     3.27 o
      1825    1   4   1   8   1     3.63     2.46     1.49 <
      1826    1  -4   2   8   1     7.34     7.37     1.52 o
      1827    1  -4   2   8   2    10.27     9.69     0.81 o
      1828    1  -3   2   8  -2     2.01     2.73     0.84 o
      1829    1  -3   2   8  -1    10.64    10.70     0.92 o
      1830    2   3  -2   8   0   168.12   182.24     3.65 o
      1830    1  -3   2   8   0   168.12   182.24     3.65 o
      1831    1  -3   2   8   1     1.31     1.40     0.75 <
      1832    1  -3   2   8   2    27.01    30.67     1.16 o
      1833    1  -2   2   8  -2    37.30    35.68     1.45 o
      1834    1  -2   2   8  -1     3.68     2.25     0.59 o
      1835    2   2  -2   8   0  2510.49  2515.54    36.74 o
      1835    1  -2   2   8   0  2510.49  2515.54    36.74 o
      1836    1  -2   2   8   1     5.88     4.29     0.59 o
      1837    1  -2   2   8   2     9.91     9.67     0.53 o
      1838    1  -1   2   8  -2     5.54     6.17     0.66 o
      1839    1  -1   2   8  -1     7.92     6.75     0.56 o
      1840    2   1  -2   8   0   302.78   301.33     4.44 o
      1840    1  -1   2   8   0   302.78   301.33     4.44 o
      1841    1  -1   2   8   1     1.84     1.76     0.46 o
      1842    1  -1   2   8   2    35.38    37.00     0.88 o
      1843    1   0   2   8  -2    83.06    82.48     1.90 o
      1844    1   0   2   8  -1    16.45    17.81     0.87 o
      1845    2   0  -2   8   0  3230.22  3145.32    44.14 o
      1845    1   0   2   8   0  3230.22  3145.32    44.14 o
      1846    1   0   2   8   1     4.86     2.09     0.49 o
      1847    1   0   2   8   2     7.90     9.15     0.56 o
      1848    1   1   2   8  -2     1.73     2.20     0.59 o
      1849    1   1   2   8  -1     1.65     0.69     0.53 <
      1850    2  -1  -2   8   0   309.04   292.29     4.62 o
      1850    1   1   2   8   0   309.04   292.29     4.62 o
      1851    1   1   2   8   1     7.10     6.65     0.55 o
      1852    1   1   2   8   2    42.49    39.13     1.00 o
      1853    1   2   2   8  -2    80.17    76.67     1.82 o
      1854    1   2   2   8  -1    21.81    22.19     1.06 o
      1855    2  -2  -2   8   0  2603.32  2371.52    33.53 o
      1855    1   2   2   8   0  2603.32  2371.52    33.53 o
      1856    1   2   2   8   1    24.71    26.70     1.00 o
      1857    1   2   2   8   2     5.45     3.49     0.69 o
      1858    1   3   2   8  -2     0.33    -0.78     0.92 <
      1859    1   3   2   8  -1     7.14     3.42     0.83 o
      1860    2  -3  -2   8   0   173.07   165.58     3.87 o
      1860    1   3   2   8   0   173.07   165.58     3.87 o
      1861    1   3   2   8   1     4.26     4.13     1.04 o
      1862    1   3   2   8   2    25.82    22.76     1.23 o
      1863    2   3  -3   8   0  1426.01  1412.32    56.86 o
      1863    1  -3   3   8   0  1426.01  1412.32    56.86 o
      1864    1  -3   3   8   1     2.93     3.23     0.85 o
      1865    1  -3   3   8   2    15.29    14.99     0.84 o
      1866    1  -2   3   8  -2     2.08     3.31     0.88 o
      1867    1  -2   3   8  -1     5.23     5.51     0.85 o
      1868    2   2  -3   8   0   193.82   179.38     3.58 o
      1868    1  -2   3   8   0   193.82   179.38     3.58 o
      1869    1  -2   3   8   1     1.25     0.50     0.61 <
      1870    1  -2   3   8   2    27.55    29.51     0.90 o
      1871    1  -1   3   8  -2    39.87    45.12     1.30 o
      1872    1  -1   3   8  -1     3.20     3.17     0.63 o
      1873    2   1  -3   8   0  2054.82  2030.31    26.94 o
      1873    1  -1   3   8   0  2054.82  2030.31    26.94 o
      1874    1  -1   3   8   1     1.42     1.44     0.59 <
      1875    1  -1   3   8   2    15.27    16.75     0.66 o
      1876    1   0   3   8  -2     1.80     3.62     0.60 o
      1877    1   0   3   8  -1     1.97     1.58     0.51 o
      1878    2   0  -3   8   0   232.16   211.64     2.88 o
      1878    1   0   3   8   0   232.16   211.64     2.88 o
      1879    1   0   3   8   1     3.00     3.28     0.55 o
      1880    1   0   3   8   2    25.65    27.01     0.79 o
      1881    1   1   3   8  -2    48.31    43.22     1.24 o
      1882    1   1   3   8  -1     7.45     6.10     0.63 o
      1883    2  -1  -3   8   0  2086.06  1936.07    27.41 o
      1883    1   1   3   8   0  2086.06  1936.07    27.41 o
      1884    1   1   3   8   1    13.13    12.93     0.72 o
      1885    1   1   3   8   2     6.26     4.71     0.61 o
      1886    1   2   3   8  -2     1.08     2.03     0.73 <
      1887    1   2   3   8  -1     3.45     1.69     0.69 <
      1888    2  -2  -3   8   0   198.12   183.14     3.36 o
      1888    1   2   3   8   0   198.12   183.14     3.36 o
      1889    1   2   3   8   1     3.38     2.25     0.73 o
      1890    1   2   3   8   2    24.84    22.88     1.07 o
      1891    1   3   3   8  -2    35.62    36.62     1.84 o
      1892    1   3   3   8  -1     8.53    10.10     1.27 o
      1893    2  -3  -3   8   0  1482.28  1354.43    38.75 o
      1893    1   3   3   8   0  1482.28  1354.43    38.75 o
      1894    1   3   3   8   1    19.91    21.76     1.92 o
      1895    1  -2   4   8   2     5.58     6.58     0.74 o
      1896    1  -1   4   8  -1     3.08     2.84     0.93 o
      1897    2   1  -4   8   0   147.72   146.40     2.68 o
      1897    1  -1   4   8   0   147.72   146.40     2.68 o
      1898    1  -1   4   8   1     1.21     2.15     0.60 o
      1899    1  -1   4   8   2    18.52    18.96     0.86 o
      1900    1   0   4   8  -2    38.90    42.91     1.76 o
      1901    1   0   4   8  -1     7.14     7.89     0.92 o
      1902    2   0  -4   8   0  1596.65  1479.58    24.32 o
      1902    1   0   4   8   0  1596.65  1479.58    24.32 o
      1903    1   0   4   8   1     2.27     1.03     0.77 <
      1904    1   0   4   8   2     4.86     4.61     0.79 o
      1905    1   1   4   8  -2     0.91     3.92     1.72 <
      1906    1   1   4   8  -1     0.97     0.75     1.21 <
      1907    2  -1  -4   8   0   150.90   140.95     3.66 o
      1907    1   1   4   8   0   150.90   140.95     3.66 o
      1908    1   1   4   8   1     3.20     3.19     0.82 o
      1909    1   1   4   8   2    20.40    20.65     1.49 o
      1910    2   4   0   9   0   350.49   337.04    14.74 o
      1910    1  -4   0   9   0   350.49   337.04    14.74 o
      1911    1  -4   0   9   1     1.03     0.19     1.11 <
      1912    1  -4   0   9   2    28.76    29.49     1.89 o
      1913    1  -3   0   9  -2    33.97    27.53     2.43 o
      1914    1  -3   0   9  -1     2.18     2.48     1.15 <
      1915    2   3   0   9   0  2508.12  2644.69    52.78 o
      1915    1  -3   0   9   0  2508.12  2644.69    52.78 o
      1916    1  -3   0   9   1     8.65     8.25     1.03 o
      1917    1  -3   0   9   2     5.05     5.69     0.93 o
      1918    1  -2   0   9  -2     2.20     3.68     1.17 o
      1919    1  -2   0   9  -1     0.69    -0.37     0.92 <
      1920    2   2   0   9   0   700.46   715.26    14.87 o
      1920    1  -2   0   9   0   700.46   715.26    14.87 o
      1921    1  -2   0   9   1    12.46    11.77     1.02 o
      1922    1  -2   0   9   2    68.87    84.64     3.23 o
      1923    1  -1   0   9  -2    63.62    81.66     2.82 o
      1924    1  -1   0   9  -1     3.15     4.34     0.78 o
      1925    2   1   0   9   0  4267.37  4477.63    83.35 o
      1925    1  -1   0   9   0  4267.37  4477.63    83.35 o
      1926    1  -1   0   9   1    33.36    36.12     1.28 o
      1927    1  -1   0   9   2     6.72     7.48     0.73 o
      1928    1   0   0   9  -2     9.14    10.75     1.24 o
      1929    1   0   0   9  -1     2.56     1.36     0.72 <
      1930    2   0   0   9   0   964.37   921.91    14.93 o
      1930    1   0   0   9   0   964.37   921.91    14.93 o
      1931    1   0   0   9   1    18.17    19.64     0.97 o
      1932    1   0   0   9   2    85.67    85.07     2.92 o
      1933    1   1   0   9  -2   105.27   116.12     2.90 o
      1934    1   1   0   9  -1     5.16     5.79     0.94 o
      1935    2  -1   0   9   0  4350.71  4221.49    82.41 o
      1935    1   1   0   9   0  4350.71  4221.49    82.41 o
      1936    1   1   0   9   1    75.30    81.37     3.08 o
      1937    1   1   0   9   2     7.09     7.70     1.00 o
      1938    1   2   0   9  -2     4.44     7.30     1.47 o
      1939    1   2   0   9  -1    11.55    11.12     1.19 o
      1940    2  -2   0   9   0   695.37   656.82    13.81 o
      1940    1   2   0   9   0   695.37   656.82    13.81 o
      1941    1   2   0   9   1    11.22     9.11     1.24 o
      1942    1   2   0   9   2    43.90    42.90     2.18 o
      1943    1   3   0   9  -2    91.01    75.63     4.07 o
      1944    1   3   0   9  -1     2.30     0.78     1.22 <
      1945    2  -3   0   9   0  2614.72  2627.68    73.20 o
      1945    1   3   0   9   0  2614.72  2627.68    73.20 o
      1946    1   3   0   9   1    55.75    62.60     3.34 o
      1947    1   3   0   9   2     0.96     2.11     1.48 <
      1948    1  -4   1   9   1     1.50     0.56     1.27 <
      1949    1  -4   1   9   2     3.51     4.08     0.88 o
      1950    1  -3   1   9  -2     1.20     1.68     0.88 <
      1951    1  -3   1   9  -1     2.07     2.56     0.80 o
      1952    2   3  -1   9   0   496.74   505.39     8.14 o
      1952    1  -3   1   9   0   496.74   505.39     8.14 o
      1953    1  -3   1   9   1     1.53     1.57     0.74 <
      1954    1  -3   1   9   2    26.88    26.22     0.88 o
      1955    1  -2   1   9  -2    51.49    51.70     1.30 o
      1956    1  -2   1   9  -1     4.96     4.21     0.63 o
      1957    2   2  -1   9   0  3363.86  3494.69    46.47 o
      1957    1  -2   1   9   0  3363.86  3494.69    46.47 o
      1958    1  -2   1   9   1    17.83    18.94     0.85 o
      1959    1  -2   1   9   2     8.20     9.54     0.65 o
      1960    1  -1   1   9  -2     2.55     4.07     0.71 o
      1961    1  -1   1   9  -1     5.11     3.90     0.75 o
      1962    2   1  -1   9   0  1028.54   969.43    18.08 o
      1962    1  -1   1   9   0  1028.54   969.43    18.08 o
      1963    1  -1   1   9   1     4.32     3.10     0.60 o
      1964    1  -1   1   9   2    48.16    47.89     1.31 o
      1965    1   0   1   9  -2    91.35    94.03     1.80 o
      1966    1   0   1   9  -1     4.30     3.47     0.65 o
      1967    2   0  -1   9   0  4268.03  4408.20    60.73 o
      1967    1   0   1   9   0  4268.03  4408.20    60.73 o
      1968    1   0   1   9   1    50.61    59.12     1.56 o
      1969    1   0   1   9   2     4.45     5.77     0.72 o
      1970    1   1   1   9  -2     1.06     1.14     0.78 <
      1971    1   1   1   9  -1    17.70    20.73     1.14 o
      1972    2  -1  -1   9   0  1028.77   982.82    15.16 o
      1972    1   1   1   9   0  1028.77   982.82    15.16 o
      1973    1   1   1   9   1     7.13     8.29     0.83 o
      1974    1   1   1   9   2    56.35    58.24     1.68 o
      1975    1   2   1   9  -2    91.39    91.82     2.40 o
      1976    1   2   1   9  -1     3.83     2.10     0.93 <
      1977    2  -2  -1   9   0  3455.75  3280.28    58.51 o
      1977    1   2   1   9   0  3455.75  3280.28    58.51 o
      1978    1   2   1   9   1    55.75    50.18     1.67 o
      1979    1   2   1   9   2     2.44     3.07     0.95 o
      1980    1   3   1   9  -2     0.62     0.13     0.95 <
      1981    1   3   1   9  -1    25.18    23.06     1.17 o
      1982    2  -3  -1   9   0   511.05   480.08     7.52 o
      1982    1   3   1   9   0   511.05   480.08     7.52 o
      1983    1   3   1   9   1    11.12     8.69     0.97 o
      1984    1   3   1   9   2    30.11    25.26     1.31 o
      1985    1   4   1   9  -2    71.25    69.14     4.15 o
      1986    1   4   1   9  -1     2.06     2.70     1.63 <
      1987    1  -4   2   9   2    23.56    30.80     2.30 o
      1988    1  -3   2   9  -1     1.83     0.41     1.36 <
      1989    2   3  -2   9   0  2014.46  2055.55    42.07 o
      1989    1  -3   2   9   0  2014.46  2055.55    42.07 o
      1990    1  -3   2   9   1     6.31     4.35     1.03 o
      1991    1  -3   2   9   2     4.24     5.97     0.80 o
      1992    1  -2   2   9  -2     1.80    -0.02     1.43 <
      1993    1  -2   2   9  -1     0.52     0.35     0.76 <
      1994    2   2  -2   9   0   554.49   544.23     8.09 o
      1994    1  -2   2   9   0   554.49   544.23     8.09 o
      1995    1  -2   2   9   1     8.77     9.01     0.78 o
      1996    1  -2   2   9   2    52.02    51.70     1.35 o
      1997    1  -1   2   9  -2    51.38    49.06     1.62 o
      1998    1  -1   2   9  -1     2.73     2.25     0.76 <
      1999    2   1  -2   9   0  3293.63  3349.42    55.31 o
      1999    1  -1   2   9   0  3293.63  3349.42    55.31 o
      2000    1  -1   2   9   1    24.33    24.07     0.83 o
      2001    1  -1   2   9   2     5.61     6.29     0.59 o
      2002    1   0   2   9  -2     6.34     6.42     0.88 o
      2003    1   0   2   9  -1     2.53     1.92     0.70 <
      2004    2   0  -2   9   0   744.37   688.55    10.70 o
      2004    1   0   2   9   0   744.37   688.55    10.70 o
      2005    1   0   2   9   1    13.08    13.07     0.85 o
      2006    1   0   2   9   2    62.35    59.86     1.41 o
      2007    1   1   2   9  -2    81.97    97.58     2.27 o
      2008    1   1   2   9  -1     4.24     4.66     0.72 o
      2009    2  -1  -2   9   0  3358.51  3373.54    46.95 o
      2009    1   1   2   9   0  3358.51  3373.54    46.95 o
      2010    1   1   2   9   1    54.65    58.96     1.43 o
      2011    1   1   2   9   2     5.31     6.15     0.70 o
      2012    1   2   2   9  -2     3.08     2.67     0.89 <
      2013    1   2   2   9  -1    10.43     9.13     1.03 o
      2014    2  -2  -2   9   0   551.74   517.67     9.77 o
      2014    1   2   2   9   0   551.74   517.67     9.77 o
      2015    1   2   2   9   1     9.36     6.22     0.83 o
      2016    1   2   2   9   2    34.40    33.31     1.25 o
      2017    1   3   2   9  -2    72.38    65.70     2.26 o
      2018    1   3   2   9  -1     2.08     2.46     0.88 <
      2019    2  -3  -2   9   0  2102.60  1912.99    28.85 o
      2019    1   3   2   9   0  2102.60  1912.99    28.85 o
      2020    1   3   2   9   1    43.97    43.80     1.75 o
      2021    1   3   2   9   2     0.79     0.84     1.00 <
      2022    1  -3   3   9   2    19.31    19.47     1.35 o
      2023    1  -2   3   9  -1     3.07     2.36     1.06 <
      2024    2   2  -3   9   0  2106.68  2087.47    35.54 o
      2024    1  -2   3   9   0  2106.68  2087.47    35.54 o
      2025    1  -2   3   9   1     9.67    10.65     0.94 o
      2026    1  -2   3   9   2     5.28     5.81     0.74 o
      2027    1  -1   3   9  -2     1.72     3.37     0.74 o
      2028    1  -1   3   9  -1     2.81     1.18     0.73 <
      2029    2   1  -3   9   0   603.54   505.32     8.89 o
      2029    1  -1   3   9   0   603.54   505.32     8.89 o
      2030    1  -1   3   9   1     3.28     2.61     0.70 o
      2031    1  -1   3   9   2    31.21    31.51     0.96 o
      2032    1   0   3   9  -2    56.57    60.23     1.56 o
      2033    1   0   3   9  -1     3.04     1.94     0.70 <
      2034    2   0  -3   9   0  2604.61  2488.01    29.82 o
      2034    1   0   3   9   0  2604.61  2488.01    29.82 o
      2035    1   0   3   9   1    27.69    30.08     1.00 o
      2036    1   0   3   9   2     3.28     3.42     0.60 o
      2037    1   1   3   9  -2     0.85     1.75     0.72 <
      2038    1   1   3   9  -1    10.91    10.04     0.86 o
      2039    2  -1  -3   9   0   605.18   506.04     8.17 o
      2039    1   1   3   9   0   605.18   506.04     8.17 o
      2040    1   1   3   9   1     5.49     5.27     0.82 o
      2041    1   1   3   9   2    33.63    34.12     1.25 o
      2042    1   2   3   9  -2    58.43    54.53     1.88 o
      2043    1   2   3   9  -1     2.80     1.61     0.86 <
      2044    2  -2  -3   9   0  2172.30  1927.04    29.15 o
      2044    1   2   3   9   0  2172.30  1927.04    29.15 o
      2045    1   2   3   9   1    34.21    33.72     1.14 o
      2046    1   2   3   9   2     1.62     2.61     0.80 o
      2047    1  -1   4   9   1    10.86     9.45     1.07 o
      2048    1  -1   4   9   2     3.30     3.64     0.79 o
      2049    2   0  -4   9   0   381.17   300.76    13.70 o
      2049    1   0   4   9   0   381.17   300.76    13.70 o
      2050    1   0   4   9   1     6.02     6.51     1.47 o
      2051    1   0   4   9   2    28.19    28.12     1.35 o
      2052    1  -4   0  10   2     5.95     6.43     1.35 o
      2053    1  -3   0  10  -1     3.14     5.23     1.35 o
      2054    2   3   0  10   0   388.72   435.37     9.59 o
      2054    1  -3   0  10   0   388.72   435.37     9.59 o
      2055    1  -3   0  10   1     1.96     0.87     1.14 <
      2056    1  -3   0  10   2    71.14    70.54     2.46 o
      2057    1  -2   0  10  -2    51.39    74.57     3.25 o
      2058    1  -2   0  10  -1     1.03     2.84     1.01 <
      2059    2   2   0  10   0  1398.27  1436.70    28.91 o
      2059    1  -2   0  10   0  1398.27  1436.70    28.91 o
      2060    1  -2   0  10   1     3.29     4.29     1.08 o
      2061    1  -2   0  10   2    20.28    24.24     1.55 o
      2062    1  -1   0  10  -2     0.69     1.24     0.99 <
      2063    1  -1   0  10  -1     0.51    -0.08     0.97 <
      2064    2   1   0  10   0   637.22   683.80    14.28 o
      2064    1  -1   0  10   0   637.22   683.80    14.28 o
      2065    1  -1   0  10   1     6.19     5.25     1.01 o
      2066    1  -1   0  10   2    85.72   101.36     2.96 o
      2067    1   0   0  10  -2    62.15    86.50     3.47 o
      2068    1   0   0  10  -1     1.61     1.63     1.00 <
      2069    2   0   0  10   0  1791.55  1820.69    43.08 o
      2069    1   0   0  10   0  1791.55  1820.69    43.08 o
      2070    1   0   0  10   1    16.86    16.88     1.22 o
      2071    1   0   0  10   2    22.01    18.80     0.97 o
      2072    1   1   0  10  -2     1.09     2.26     1.37 <
      2073    1   1   0  10  -1    10.91    15.94     1.80 o
      2074    2  -1   0  10   0   670.91   644.33    27.48 o
      2074    1   1   0  10   0   670.91   644.33    27.48 o
      2075    1   1   0  10   1     8.74     8.54     2.42 o
      2076    1   1   0  10   2    57.59    60.25     4.57 o
      2077    1   2   0  10  -2    61.55    59.68     3.31 o
      2078    1   2   0  10  -1     1.44     0.88     1.10 <
      2079    2  -2   0  10   0  1455.03  1392.08    27.72 o
      2079    1   2   0  10   0  1455.03  1392.08    27.72 o
      2080    1   2   0  10   1    23.27    20.01     1.50 o
      2081    1   2   0  10   2     4.17     4.95     1.20 o
      2082    1   3   0  10  -2     0.82    -0.27     1.54 <
      2083    1   3   0  10  -1    28.45    30.92     2.31 o
      2084    2  -3   0  10   0   463.59   407.75    10.87 o
      2084    1   3   0  10   0   463.59   407.75    10.87 o
      2085    1   3   0  10   1    13.45    14.01     3.39 o
      2086    1   3   0  10   2    34.88    30.24     4.32 o
      2087    1  -4   1  10   2    47.97    54.26     3.03 o
      2088    1  -3   1  10  -1     0.60    -1.47     1.61 <
      2089    2   3  -1  10   0  1067.94  1131.78    19.21 o
      2089    1  -3   1  10   0  1067.94  1131.78    19.21 o
      2090    1  -3   1  10   1     1.14     1.23     0.80 <
      2091    1  -3   1  10   2     4.15     5.26     0.75 o
      2092    1  -2   1  10  -2     1.80     2.78     0.83 o
      2093    1  -2   1  10  -1     1.75     2.85     0.74 o
      2094    2   2  -1  10   0   456.87   503.36     7.19 o
      2094    1  -2   1  10   0   456.87   503.36     7.19 o
      2095    1  -2   1  10   1     3.31     1.21     0.69 <
      2096    1  -2   1  10   2    70.69    76.62     1.75 o
      2097    1  -1   1  10  -2    65.83    81.28     2.28 o
      2098    1  -1   1  10  -1     3.39     4.79     0.68 o
      2099    2   1  -1  10   0  1781.34  1904.49    25.05 o
      2099    1  -1   1  10   0  1781.34  1904.49    25.05 o
      2100    1  -1   1  10   1     3.17     2.05     0.59 o
      2101    1  -1   1  10   2     8.60    10.18     0.70 o
      2102    1   0   1  10  -2     1.79     2.45     0.61 o
      2103    1   0   1  10  -1     3.34     4.10     0.72 o
      2104    2   0  -1  10   0   656.98   684.62     9.96 o
      2104    1   0   1  10   0   656.98   684.62     9.96 o
      2105    1   0   1  10   1     8.37     7.20     0.78 o
      2106    1   0   1  10   2    81.99    83.70     2.15 o
      2107    1   1   1  10  -2    84.27    79.27     2.42 o
      2108    1   1   1  10  -1     3.73     4.48     0.78 o
      2109    2  -1  -1  10   0  1820.73  1813.99    27.53 o
      2109    1   1   1  10   0  1820.73  1813.99    27.53 o
      2110    1   1   1  10   1    13.28    14.28     1.08 o
      2111    1   1   1  10   2     8.50    10.04     1.01 o
      2112    1   2   1  10  -2     0.52     0.81     0.93 <
      2113    1   2   1  10  -1    18.62    19.23     1.21 o
      2114    2  -2  -1  10   0   518.36   496.41     8.93 o
      2114    1   2   1  10   0   518.36   496.41     8.93 o
      2115    1   2   1  10   1    14.97    17.32     1.50 o
      2116    1   2   1  10   2    48.13    39.94     1.61 o
      2117    1   3   1  10  -2    71.76    65.32     2.06 o
      2118    1   3   1  10  -1     2.34     0.78     0.96 <
      2119    2  -3  -1  10   0  1149.38  1052.61    16.68 o
      2119    1   3   1  10   0  1149.38  1052.61    16.68 o
      2120    1   3   1  10   1    24.66    20.87     1.26 o
      2121    1   3   1  10   2     1.96     1.88     1.04 <
      2122    1  -3   2  10   1     1.85     0.24     0.99 <
      2123    1  -3   2  10   2    55.47    71.51     2.70 o
      2124    1  -2   2  10  -2    41.26    52.72     2.77 o
      2125    1  -2   2  10  -1     0.86     1.62     1.03 <
      2126    2   2  -2  10   0  1124.11  1143.82    23.81 o
      2126    1  -2   2  10   0  1124.11  1143.82    23.81 o
      2127    1  -2   2  10   1     1.93     2.03     0.94 <
      2128    1  -2   2  10   2    15.00    15.51     0.94 o
      2129    1  -1   2  10  -2     0.61     1.87     0.85 <
      2130    1  -1   2  10  -1     0.39     0.34     0.89 <
      2131    2   1  -2  10   0   506.02   475.16     9.12 o
      2131    1  -1   2  10   0   506.02   475.16     9.12 o
      2132    1  -1   2  10   1     5.36     3.96     0.86 o
      2133    1  -1   2  10   2    65.65    68.53     1.83 o
      2134    1   0   2  10  -2    50.79    52.77     1.66 o
      2135    1   0   2  10  -1     1.32     1.29     0.71 <
      2136    2   0  -2  10   0  1421.80  1458.02    23.44 o
      2136    1   0   2  10   0  1421.80  1458.02    23.44 o
      2137    1   0   2  10   1    11.88    15.23     0.92 o
      2138    1   0   2  10   2    15.58    14.57     0.90 o
      2139    1   1   2  10  -2     0.85     2.79     0.74 o
      2140    1   1   2  10  -1     8.65     9.70     0.81 o
      2141    2  -1  -2  10   0   532.39   511.29     8.35 o
      2141    1   1   2  10   0   532.39   511.29     8.35 o
      2142    1   1   2  10   1     7.68     8.26     0.78 o
      2143    1   1   2  10   2    46.26    48.96     1.55 o
      2144    1   2   2  10  -2    50.38    48.48     1.84 o
      2145    1   2   2  10  -1     1.14     0.42     0.92 <
      2146    2  -2  -2  10   0  1169.04  1166.71    23.94 o
      2146    1   2   2  10   0  1169.04  1166.71    23.94 o
      2147    1   2   2  10   1    18.10    16.85     1.26 o
      2148    1   2   2  10   2     3.39     3.90     0.97 o
      2149    2   2  -3  10   0   303.15   291.82     9.10 o
      2149    1  -2   3  10   0   303.15   291.82     9.10 o
      2150    1  -2   3  10   1     2.78     0.88     0.86 <
      2151    1  -2   3  10   2    44.08    51.67     1.61 o
      2152    1  -1   3  10  -1     1.95     2.62     1.00 <
      2153    2   1  -3  10   0  1108.17  1051.94    18.18 o
      2153    1  -1   3  10   0  1108.17  1051.94    18.18 o
      2154    1  -1   3  10   1     1.79     2.11     0.71 <
      2155    1  -1   3  10   2     6.00     6.88     0.76 o
      2156    1   0   3  10  -2     1.07     1.38     0.78 <
      2157    1   0   3  10  -1     2.24     2.96     0.73 o
      2158    2   0  -3  10   0   419.65   425.43     5.88 o
      2158    1   0   3  10   0   419.65   425.43     5.88 o
      2159    1   0   3  10   1     6.16     4.45     0.64 o
      2160    1   0   3  10   2    48.99    45.18     1.39 o
      2161    1   1   3  10  -2    52.27    60.16     1.93 o
      2162    1   1   3  10  -1     2.28     2.09     0.96 <
      2163    2  -1  -3  10   0  1132.56  1082.86    18.13 o
      2163    1   1   3  10   0  1132.56  1082.86    18.13 o
      2164    1   1   3  10   1     8.31     9.18     1.00 o
      2165    1   1   3  10   2     5.20     6.70     1.02 o
      2166    1   2   3  10   1     9.90     8.40     1.66 o
      2167    1   2   3  10   2    31.08    22.47     2.06 o
      2168    2   3   0  11   0  1163.96  1189.06    48.39 o
      2168    1  -3   0  11   0  1163.96  1189.06    48.39 o
      2169    1  -3   0  11   1     1.53     0.04     1.11 <
      2170    1  -3   0  11   2    14.11    12.95     1.32 o
      2171    1  -2   0  11  -2     1.15     4.36     1.52 <
      2172    1  -2   0  11  -1     3.98     6.35     0.98 o
      2173    2   2   0  11   0   358.70   381.23     7.50 o
      2173    1  -2   0  11   0   358.70   381.23     7.50 o
      2174    1  -2   0  11   1     1.42     1.60     0.99 <
      2175    1  -2   0  11   2    46.58    63.46     2.49 o
      2176    1  -1   0  11  -2    83.80   111.64     3.50 o
      2177    1  -1   0  11  -1    10.10     8.71     1.17 o
      2178    2   1   0  11   0  1694.23  1747.61    35.17 o
      2178    1  -1   0  11   0  1694.23  1747.61    35.17 o
      2179    1  -1   0  11   1     3.67     4.97     1.19 o
      2180    1  -1   0  11   2     9.58    14.03     1.38 o
      2181    1   0   0  11  -2     0.28     0.66     1.03 <
      2182    1   0   0  11  -1     0.58     1.42     1.06 <
      2183    2   0   0  11   0   475.28   536.00    11.30 o
      2183    1   0   0  11   0   475.28   536.00    11.30 o
      2184    1   0   0  11   1     4.68     5.20     1.04 o
      2185    1   0   0  11   2    51.32    68.27     2.30 o
      2186    1   1   0  11  -2    96.83   101.02     3.10 o
      2187    1   1   0  11  -1    10.85     9.39     1.59 o
      2188    2  -1   0  11   0  1723.24  1682.07    38.97 o
      2188    1   1   0  11   0  1723.24  1682.07    38.97 o
      2189    1   1   0  11   1    14.64    14.86     1.90 o
      2190    1   1   0  11   2     2.22     1.80     1.55 <
      2191    1   2   0  11  -2     1.00     0.91     1.75 <
      2192    1   2   0  11  -1     7.17     4.24     1.83 <
      2193    2  -2   0  11   0   386.06   369.22     9.90 o
      2193    1   2   0  11   0   386.06   369.22     9.90 o
      2194    1   2   0  11   1    11.19    14.70     1.87 o
      2195    1   2   0  11   2    50.90    47.10     2.63 o
      2196    1  -3   1  11   1     1.25     2.11     1.09 <
      2197    1  -3   1  11   2    59.39    60.87     2.33 o
      2198    1  -2   1  11  -2    49.06    46.91     2.72 o
      2199    1  -2   1  11  -1     4.60     3.73     0.95 o
      2200    2   2  -1  11   0  1330.31  1443.75    20.35 o
      2200    1  -2   1  11   0  1330.31  1443.75    20.35 o
      2201    1  -2   1  11   1     1.15     0.79     0.87 <
      2202    1  -2   1  11   2    10.25    11.79     1.02 o
      2203    1  -1   1  11  -2     1.65     2.22     0.82 <
      2204    1  -1   1  11  -1     5.83     6.52     0.86 o
      2205    2   1  -1  11   0   329.75   356.45     5.89 o
      2205    1  -1   1  11   0   329.75   356.45     5.89 o
      2206    1  -1   1  11   1     6.33     8.29     0.80 o
      2207    1  -1   1  11   2    70.06    83.42     1.70 o
      2208    1   0   1  11  -2    82.34   106.15     2.31 o
      2209    1   0   1  11  -1     9.11    10.77     0.89 o
      2210    2   0  -1  11   0  1677.73  1751.93    24.61 o
      2210    1   0   1  11   0  1677.73  1751.93    24.61 o
      2211    1   0   1  11   1     9.27     8.48     0.94 o
      2212    1   0   1  11   2     8.40     8.84     0.85 o
      2213    1   1   1  11  -2     0.93     1.83     0.90 <
      2214    1   1   1  11  -1     2.21     0.78     0.87 <
      2215    2  -1  -1  11   0   341.72   336.24     6.82 o
      2215    1   1   1  11   0   341.72   336.24     6.82 o
      2216    1   1   1  11   1    13.48    13.52     1.12 o
      2217    1   1   1  11   2    56.31    48.81     1.91 o
      2218    1   2   1  11  -2    83.12    78.43     2.88 o
      2219    1   2   1  11  -1     8.69     6.21     1.22 o
      2220    2  -2  -1  11   0  1386.76  1299.25    23.41 o
      2220    1   2   1  11   0  1386.76  1299.25    23.41 o
      2221    1   2   1  11   1    24.27    23.46     1.41 o
      2222    1   2   1  11   2     2.03     3.26     1.04 o
      2223    1  -3   2  11   2    10.72    12.72     1.65 o
      2224    2   2  -2  11   0   280.95   400.82    17.76 o
      2224    1  -2   2  11   0   280.95   400.82    17.76 o
      2225    1  -2   2  11   1     1.13    -0.20     1.06 <
      2226    1  -2   2  11   2    38.57    38.63     1.63 o
      2227    1  -1   2  11  -2    66.37    76.91     3.42 o
      2228    1  -1   2  11  -1     8.07     4.31     1.21 o
      2229    2   1  -2  11   0  1360.98  1270.15    22.93 o
      2229    1  -1   2  11   0  1360.98  1270.15    22.93 o
      2230    1  -1   2  11   1     2.79     2.61     0.86 o
      2231    1  -1   2  11   2     7.51     8.75     0.95 o
      2232    1   0   2  11  -2     0.17     0.57     0.83 <
      2233    1   0   2  11  -1     0.52     0.68     0.78 <
      2234    2   0  -2  11   0   370.89   394.73     6.10 o
      2234    1   0   2  11   0   370.89   394.73     6.10 o
      2235    1   0   2  11   1     4.04     3.69     0.75 o
      2236    1   0   2  11   2    42.41    48.16     1.50 o
      2237    1   1   2  11  -2    77.40    91.98     2.47 o
      2238    1   1   2  11  -1     8.54     6.35     0.81 o
      2239    2  -1  -2  11   0  1383.38  1362.60    22.31 o
      2239    1   1   2  11   0  1383.38  1362.60    22.31 o
      2240    1   1   2  11   1    11.52    13.11     0.95 o
      2241    1   1   2  11   2     2.05     2.43     0.80 o
      2242    1   2   2  11  -2     0.63    -0.13     2.01 <
      2243    1   2   2  11  -1     5.55     5.02     1.70 <
      2244    2  -2  -2  11   0   303.17   288.90     6.05 o
      2244    1   2   2  11   0   303.17   288.90     6.05 o
      2245    1   2   2  11   1     9.03    11.40     1.22 o
      2246    1   2   2  11   2    40.71    39.52     1.75 o
      2247    1  -2   3  11   2     6.42     4.12     1.58 <
      2248    1  -1   3  11   1     3.75     7.23     1.28 o
      2249    1  -1   3  11   2    43.61    52.08     1.56 o
      2250    2   0  -3  11   0  1096.67  1239.08    27.62 o
      2250    1   0   3  11   0  1096.67  1239.08    27.62 o
      2251    1   0   3  11   1     5.46     5.19     0.77 o
      2252    1   0   3  11   2     5.18     6.39     0.74 o
      2253    2  -1  -3  11   0   223.57   213.87    10.08 o
      2253    1   1   3  11   0   223.57   213.87    10.08 o
      2254    1   1   3  11   1     7.97     8.51     1.53 o
      2255    1   1   3  11   2    36.43    38.66     1.98 o
      2256    1  -3   0  12   2    41.78    40.73     2.84 o
      2257    1  -2   0  12  -1     4.65     3.07     1.97 <
      2258    2   2   0  12   0  1526.13  1493.86    34.74 o
      2258    1  -2   0  12   0  1526.13  1493.86    34.74 o
      2259    1  -2   0  12   1    11.73    12.81     1.24 o
      2260    1  -2   0  12   2     1.74     1.58     1.03 <
      2261    1  -1   0  12  -2     0.77     4.37     1.55 <
      2262    1  -1   0  12  -1     2.49     3.23     1.37 <
      2263    2   1   0  12   0   728.78   739.01    17.77 o
      2263    1  -1   0  12   0   728.78   739.01    17.77 o
      2264    1  -1   0  12   1    13.83    13.89     1.47 o
      2265    1  -1   0  12   2    70.13    87.36     3.53 o
      2266    1   0   0  12  -2    94.28   136.13     4.96 o
      2267    1   0   0  12  -1     4.12     4.70     1.19 o
      2268    2   0   0  12   0  1903.78  2118.76    49.03 o
      2268    1   0   0  12   0  1903.78  2118.76    49.03 o
      2269    1   0   0  12   1    31.36    41.53     2.63 o
      2270    1   0   0  12   2     1.29     0.83     1.32 <
      2271    1   1   0  12  -2     0.07     1.30     1.44 <
      2272    1   1   0  12  -1    10.34    15.62     1.79 o
      2273    2  -1   0  12   0   747.78   763.59    18.62 o
      2273    1   1   0  12   0   747.78   763.59    18.62 o
      2274    1   1   0  12   1    21.41    21.11     1.95 o
      2275    1   1   0  12   2    68.36    68.84     3.67 o
      2276    1   2   0  12  -1     1.92     1.22     2.72 <
      2277    2  -2   0  12   0  1573.29  1547.47    63.01 o
      2277    1   2   0  12   0  1573.29  1547.47    63.01 o
      2278    1   2   0  12   1    41.86    47.02     2.56 o
      2279    1   2   0  12   2     0.46     1.98     1.54 <
      2280    1  -3   1  12   2     4.84     5.18     1.59 o
      2281    2   2  -1  12   0   589.28   540.54    13.81 o
      2281    1  -2   1  12   0   589.28   540.54    13.81 o
      2282    1  -2   1  12   1     8.50     8.44     0.87 o
      2283    1  -2   1  12   2    56.39    76.63     2.19 o
      2284    1  -1   1  12  -2    59.23    95.29     5.58 o
      2285    1  -1   1  12  -1     1.44     1.65     0.84 <
      2286    2   1  -1  12   0  1502.26  1721.47    27.53 o
      2286    1  -1   1  12   0  1502.26  1721.47    27.53 o
      2287    1  -1   1  12   1    35.06    40.40     1.36 o
      2288    1  -1   1  12   2     3.68     5.37     0.79 o
      2289    1   0   1  12  -2     0.02     0.95     1.05 <
      2290    1   0   1  12  -1     7.55     6.50     1.03 o
      2291    2   0  -1  12   0   774.24   763.89    14.52 o
      2291    1   0   1  12   0   774.24   763.89    14.52 o
      2292    1   0   1  12   1    14.68    17.29     1.24 o
      2293    1   0   1  12   2    60.27    74.01     1.96 o
      2294    1   1   1  12  -2    75.06    89.44     2.82 o
      2295    1   1   1  12  -1     0.67    -0.37     0.93 <
      2296    2  -1  -1  12   0  1523.34  1551.68    28.55 o
      2296    1   1   1  12   0  1523.34  1551.68    28.55 o
      2297    1   1   1  12   1    50.00    43.08     2.09 o
      2298    1   1   1  12   2     1.06     1.38     0.95 <
      2299    1   2   1  12  -1    14.13     6.21     2.35 <
      2300    2  -2  -1  12   0   614.56   488.60    21.08 o
      2300    1   2   1  12   0   614.56   488.60    21.08 o
      2301    1   2   1  12   1    15.46    14.11     2.71 o
      2302    1   2   1  12   2    42.07    34.79     3.55 o
      2303    1  -2   2  12   2     1.38     2.07     1.49 <
      2304    2   1  -2  12   0   585.33   540.95    22.99 o
      2304    1  -1   2  12   0   585.33   540.95    22.99 o
      2305    1  -1   2  12   1    11.01     7.40     1.21 o
      2306    1  -1   2  12   2    55.92    50.33     1.89 o
      2307    1   0   2  12  -1     3.19     3.81     1.98 <
      2308    2   0  -2  12   0  1520.38  1531.12    35.46 o
      2308    1   0   2  12   0  1520.38  1531.12    35.46 o
      2309    1   0   2  12   1    25.01    24.40     1.40 o
      2310    1   0   2  12   2     0.99     1.95     0.82 <
      2311    1   1   2  12  -1     8.92    14.59     2.29 o
      2312    2  -1  -2  12   0   600.78   589.72    17.65 o
      2312    1   1   2  12   0   600.78   589.72    17.65 o
      2313    1   1   2  12   1    17.22    17.76     1.39 o
      2314    1   1   2  12   2    53.29    53.01     1.90 o
      2315    1  -2   0  13   2    90.05    98.36     4.05 o
      2316    2   1   0  13   0   657.58   711.77    29.76 o
      2316    1  -1   0  13   0   657.58   711.77    29.76 o
      2317    1  -1   0  13   1     4.91     6.36     1.74 o
      2318    1  -1   0  13   2     5.99     5.32     1.41 o
      2319    2   0   0  13   0   402.34   439.97    13.76 o
      2319    1   0   0  13   0   402.34   439.97    13.76 o
      2320    1   0   0  13   1    16.80    15.84     1.42 o
      2321    1   0   0  13   2    83.74   100.40     3.39 o
      2322    1   1   0  13  -1     0.55     0.67     2.40 <
      2323    2  -1   0  13   0   669.95   701.89    29.47 o
      2323    1   1   0  13   0   669.95   701.89    29.47 o
      2324    1   1   0  13   1    11.74    11.22     2.74 o
      2325    1   1   0  13   2     5.01     3.01     1.52 <
      2326    1  -2   1  13   2     3.85     8.73     2.35 o
      2327    1  -1   1  13   1     5.75     4.22     1.25 o
      2328    1  -1   1  13   2    63.91    93.05     2.46 o
      2329    2   0  -1  13   0   692.02   771.41    22.43 o
      2329    1   0   1  13   0   692.02   771.41    22.43 o
      2330    1   0   1  13   1     6.30    10.55     1.19 o
      2331    1   0   1  13   2     3.06     4.42     1.00 o
      2332    1   1   1  13   1    11.49     8.19     2.11 o
      2333    1   1   1  13   2    54.23    45.96     2.78 o
      2334    1  -1   2  13   2     4.73     3.31     1.88 <
      2335    1   0   2  13   2    65.87    73.43     3.45 o

# start Validation Reply Form
_vrf_SYMM004_I
;
PROBLEM: _symmetry_equiv_pos_as_xyz loop is missing.
RESPONSE: Due to its super space group, this cif file has 
_space_group_symop_ssg_operation_algebraic instead.
;
# end Validation Reply Form
